# Supplementary material for: Mannose-Binding Lectin 2 as a Potential Therapeutic Target for Hepatocellular Carcinoma: Multi-Omics Analysis and Experimental Validation
Source: Cancers (Basel). 2023 Oct 9;15(19):4900. doi: 10.3390/cancers15194900 (PMC10571644; doi:10.3390/cancers15194900)
Supplement: Supplementary file 1 [file cancers-15-04900-s001.zip]

Archive with 6 entries (6 files):
- Supplementary_Figure_S1.pdf
- Supplementary_Figure_S2.pdf
- Supplementary_Figure_S3.pdf
- Supplementary_Table_S4.xls
- Supplementary_Tables_S1-S3.pdf
- WB-raw data.pdf
