# Supplementary material for: Mannose-Binding Lectin 2 as a Potential Therapeutic Target for Hepatocellular Carcinoma: Multi-Omics Analysis and Experimental Validation
Source: Cancers (Basel). 2023 Oct 9;15(19):4900. doi: 10.3390/cancers15194900 (PMC10571644; doi:10.3390/cancers15194900)
Supplement: Supplementary file 1 [file cancers-15-04900-s001.zip › Supplementary_Table_S4.xls]

Supplementary table 4: Coexpression correlation analysis of MBL2 using the LinkedOmics dataset
Query	Statistic	P-value	FDR (BH)	Event_SD	Event_TD
A1BG	0.513428918	2.43E-26	8.07E-23	370	371
A1CF	0.266531896	1.88E-07	2.09E-06	370	370
A2BP1	-0.19288233	0.00018564	0.000870807	370	61
A2LD1	0.197514246	0.000128485	0.000636418	370	371
A2ML1	0.053355478	0.305381431	0.415986931	370	85
A2M	0.205322828	6.78E-05	0.000366189	370	371
A4GALT	-0.110505569	0.033351536	0.070168899	370	371
A4GNT	-0.097462434	0.060738927	0.114542917	370	174
AAA1	-0.122166282	0.01857402	0.043107132	370	194
AAAS	-0.308017345	1.35E-09	2.70E-08	370	371
AACSL	-0.182642322	0.000406458	0.001695804	370	114
AACS	-0.314667523	5.70E-10	1.26E-08	370	371
AADACL2	-0.024423048	0.639138511	0.729805549	370	23
AADACL3	-0.116798544	0.024460841	0.054151448	370	36
AADACL4	-0.061341606	0.238539191	0.342672177	370	39
AADAC	0.431560266	2.91E-18	8.66E-16	370	370
AADAT	0.182849136	0.000400237	0.001674408	370	370
AAGAB	-0.139147636	0.007270393	0.019695509	370	371
AAK1	-0.180150182	0.000488841	0.001983846	370	371
AAMP	-0.194289917	0.000166147	0.00079281	370	371
AANAT	-0.214580397	3.08E-05	0.000183822	370	131
AARS2	-0.222963847	1.46E-05	9.53E-05	370	371
AARSD1	-0.141266849	0.006420603	0.017787687	370	371
AARS	0.019204444	0.712359195	0.788335734	370	371
AASDHPPT	0.11805169	0.022958746	0.051431928	370	371
AASDH	0.113474531	0.02886236	0.062114093	370	371
AASS	0.184387385	0.000356673	0.001519923	370	370
AATF	-0.251631733	9.12E-07	8.47E-06	370	371
AATK	-0.122665016	0.018095665	0.042139315	370	371
ABAT	0.396003355	2.22E-15	2.62E-13	370	371
ABCA10	0.263174428	2.70E-07	2.88E-06	370	371
ABCA11P	-0.143857064	0.005503467	0.015616019	370	371
ABCA12	-0.157240562	0.002386581	0.007609709	370	165
ABCA13	0.070510875	0.175341215	0.269117695	370	312
ABCA17P	-0.184394492	0.000356482	0.001519435	370	319
ABCA1	0.298443766	4.54E-09	7.78E-08	370	371
ABCA2	0.101118616	0.051642683	0.100549797	370	371
ABCA3	-0.149029479	0.00401595	0.011953647	370	371
ABCA4	0.071820807	0.167438424	0.259406508	370	370
ABCA5	0.248200215	1.30E-06	1.15E-05	370	371
ABCA6	0.357838512	1.20E-12	5.49E-11	370	371
ABCA7	-0.163540322	0.001573987	0.005363832	370	371
ABCA8	0.314679427	5.69E-10	1.26E-08	370	368
ABCA9	0.39321368	3.62E-15	4.00E-13	370	370
ABCB10	0.187507689	0.000281529	0.001238927	370	371
ABCB11	0.360720728	7.65E-13	3.77E-11	370	363
ABCB1	0.262674722	2.85E-07	3.02E-06	370	371
ABCB4	0.441909425	3.62E-19	1.54E-16	370	371
ABCB5	-0.073410484	0.158209571	0.247709138	370	225
ABCB6	0.027157927	0.602067535	0.69840395	370	371
ABCB7	0.11589373	0.025597458	0.056242699	370	371
ABCB8	0.1442375	0.005379173	0.01531569	370	371
ABCB9	-0.269171471	1.41E-07	1.62E-06	370	371
ABCC10	-0.367588633	2.59E-13	1.50E-11	370	371
ABCC11	0.253332657	7.66E-07	7.22E-06	370	371
ABCC12	-0.030388492	0.559568007	0.661153777	370	112
ABCC13	-0.096137131	0.064346731	0.119984609	370	90
ABCC1	-0.242291679	2.34E-06	1.93E-05	370	371
ABCC2	0.248479979	1.26E-06	1.12E-05	370	371
ABCC3	0.096901831	0.06224412	0.116895491	370	371
ABCC4	-0.231812758	6.44E-06	4.64E-05	370	371
ABCC5	-0.260759597	3.51E-07	3.62E-06	370	371
ABCC6P1	0.202991329	8.22E-05	0.000432994	370	367
ABCC6P2	0.002684373	0.95890296	0.970987906	370	371
ABCC6	0.362361055	5.92E-13	3.03E-11	370	371
ABCC8	-0.090772494	0.080792179	0.144056366	370	243
ABCC9	0.335570135	3.24E-11	1.01E-09	370	371
ABCD1	0.040784947	0.433481149	0.543880211	370	371
ABCD2	0.016486289	0.751624317	0.81990142	370	342
ABCD3	0.292943373	8.92E-09	1.42E-07	370	371
ABCD4	0.043709485	0.401208758	0.513120683	370	371
ABCE1	0.081357814	0.117731081	0.19551839	370	371
ABCF1	-0.262867348	2.80E-07	2.97E-06	370	371
ABCF2	-0.060809882	0.242641383	0.347462739	370	371
ABCF3	-0.051140339	0.325926749	0.437659255	370	371
ABCG1	-0.066902416	0.19853942	0.296900039	370	371
ABCG2	0.321636582	2.24E-10	5.50E-09	370	371
ABCG4	0.023025886	0.658437189	0.745517799	370	308
ABCG5	0.290317126	1.23E-08	1.88E-07	370	370
ABCG8	0.307347033	1.48E-09	2.90E-08	370	366
ABHD10	0.198058876	0.000122975	0.000613244	370	371
ABHD11	-0.155457395	0.002677803	0.008422355	370	371
ABHD12B	0.065796679	0.206076651	0.305761454	370	308
ABHD12	-0.250935583	9.80E-07	9.03E-06	370	371
ABHD13	0.073352985	0.158536549	0.248143081	370	371
ABHD14A	-0.051340201	0.324037127	0.435650401	370	371
ABHD14B	0.377699347	5.03E-14	3.76E-12	370	371
ABHD15	-0.043476371	0.403727249	0.515349154	370	371
ABHD1	0.120698819	0.020045986	0.045829255	370	366
ABHD2	0.184546617	0.000352425	0.001503107	370	371
ABHD3	-0.104000728	0.045299014	0.090280808	370	371
ABHD4	0.033892362	0.515177487	0.620743069	370	371
ABHD5	0.164820175	0.00144373	0.004988205	370	371
ABHD6	0.340257976	1.65E-11	5.58E-10	370	371
ABHD8	-0.066793268	0.199274372	0.297864949	370	371
ABI1	-0.039777754	0.444932461	0.555598872	370	371
ABI2	-0.329350052	7.79E-11	2.20E-09	370	371
ABI3BP	0.048636787	0.350199508	0.462797651	370	371
ABI3	0.019239928	0.711851331	0.787936628	370	371
ABL1	-0.059751568	0.250952561	0.357028988	370	371
ABL2	-0.000498782	0.992360535	0.994807356	370	371
ABLIM1	0.032557807	0.531867868	0.636541612	370	371
ABLIM2	-0.128477159	0.013265314	0.032564824	370	371
ABLIM3	0.256425221	5.55E-07	5.48E-06	370	371
ABO	0.107418878	0.038636359	0.079204933	370	227
ABP1	0.168846085	0.001095798	0.003950503	370	345
ABRA	-0.040026938	0.44208347	0.552833274	370	139
ABR	-0.147526437	0.004405473	0.012940995	370	371
ABT1	-0.160877851	0.001880131	0.006225848	370	371
ABTB1	0.107257431	0.03893126	0.0796783	370	371
ABTB2	0.29558761	6.46E-09	1.07E-07	370	371
ACAA1	0.313782817	6.40E-10	1.39E-08	370	371
ACAA2	0.230573596	7.23E-06	5.14E-05	370	371
ACACA	-0.047126113	0.365384363	0.477605622	370	371
ACACB	0.163323528	0.00159709	0.005425856	370	371
ACAD10	0.110133686	0.033953709	0.071172746	370	371
ACAD11	0.35838817	1.10E-12	5.09E-11	370	371
ACAD8	0.219460274	2.00E-05	0.00012578	370	371
ACAD9	0.10814929	0.037325692	0.076937655	370	371
ACADL	0.327920886	9.49E-11	2.59E-09	370	360
ACADM	0.266439409	1.90E-07	2.10E-06	370	371
ACADSB	0.298270691	4.64E-09	7.93E-08	370	371
ACADS	0.166524552	0.001285617	0.004529099	370	371
ACADVL	0.269871394	1.30E-07	1.51E-06	370	371
ACAN	-0.206528943	6.13E-05	0.00033566	370	350
ACAP1	-0.02221746	0.669709258	0.754894949	370	371
ACAP2	-0.028781756	0.580523967	0.678946004	370	371
ACAP3	-0.223142445	1.44E-05	9.40E-05	370	371
ACAT1	0.469001658	1.09E-21	1.28E-18	370	371
ACAT2	0.090530809	0.081606524	0.145261363	370	371
ACBD3	0.056712248	0.275913193	0.383823938	370	371
ACBD4	0.243178074	2.14E-06	1.79E-05	370	371
ACBD5	0.264701001	2.29E-07	2.50E-06	370	371
ACBD6	-0.253857318	7.25E-07	6.88E-06	370	371
ACBD7	-0.175366685	0.000691996	0.002669108	370	369
ACCN1	0.100204407	0.053803372	0.103890967	370	233
ACCN2	-0.243182917	2.14E-06	1.79E-05	370	367
ACCN3	-0.21837721	2.20E-05	0.000136866	370	368
ACCN4	-0.241406278	2.55E-06	2.08E-05	370	171
ACCN5	0.051303238	0.324386059	0.435972413	370	127
ACCSL	-0.081163185	0.118614951	0.196642011	370	13
ACCS	0.131516327	0.01122363	0.028396895	370	371
ACD	-0.273135201	9.03E-08	1.10E-06	370	371
ACE2	0.233799365	5.33E-06	3.95E-05	370	355
ACER1	0.187194724	0.000288339	0.001264147	370	108
ACER2	0.081874262	0.115410683	0.192496547	370	365
ACER3	-0.129697111	0.012409457	0.030852515	370	371
ACE	-0.111350025	0.032017865	0.067830462	370	371
ACHE	-0.259592028	3.97E-07	4.04E-06	370	370
ACIN1	-0.328785979	8.42E-11	2.33E-09	370	371
ACLY	-0.153788426	0.002979306	0.009223579	370	371
ACMSD	0.295576639	6.47E-09	1.07E-07	370	367
ACN9	0.076054378	0.143717712	0.22938185	370	371
ACO1	0.19949102	0.000109527	0.000556207	370	371
ACO2	-0.066341489	0.202337488	0.301309842	370	371
ACOT11	-0.302832306	2.62E-09	4.84E-08	370	363
ACOT12	0.261017103	3.41E-07	3.53E-06	370	367
ACOT13	0.250615017	1.01E-06	9.28E-06	370	371
ACOT1	0.280926603	3.71E-08	4.97E-07	370	371
ACOT2	0.295250489	6.73E-09	1.11E-07	370	371
ACOT4	0.2472112	1.43E-06	1.26E-05	370	371
ACOT6	0.198063176	0.000122932	0.000613185	370	370
ACOT7	-0.263260013	2.68E-07	2.86E-06	370	371
ACOT8	-0.049849493	0.338302652	0.450602757	370	371
ACOT9	-0.047996305	0.356588107	0.46864922	370	371
ACOX1	0.316170645	4.67E-10	1.06E-08	370	371
ACOX2	0.354247243	2.07E-12	8.80E-11	370	371
ACOX3	0.175844818	0.000668634	0.00259508	370	371
ACOXL	-0.237361728	3.79E-06	2.92E-05	370	233
ACP1	-0.066330448	0.202412773	0.301380214	370	371
ACP2	0.136988347	0.008238282	0.02191378	370	371
ACP5	-0.109573087	0.034878942	0.072797433	370	371
ACP6	0.187663665	0.000278192	0.001226678	370	371
ACPL2	-0.192982995	0.000184178	0.00086508	370	371
ACPP	-0.218460524	2.19E-05	0.000135984	370	291
ACPT	-0.19963875	0.000108221	0.00055098	370	188
ACRBP	-0.090621038	0.081301732	0.144848247	370	371
ACRC	0.021171724	0.684400479	0.765732132	370	371
ACRV1	-0.197086545	0.000132973	0.000654419	370	220
ACR	0.155064959	0.002746087	0.008609939	370	349
ACSBG1	-0.040153265	0.440643116	0.551205084	370	350
ACSBG2	-0.217301597	2.42E-05	0.000148918	370	172
ACSF2	0.119356028	0.0214807	0.048618326	370	371
ACSF3	0.122554361	0.01820086	0.042344686	370	371
ACSL1	0.346806761	6.34E-12	2.34E-10	370	371
ACSL3	0.167016773	0.001243011	0.004402358	370	371
ACSL4	0.110870154	0.03277004	0.069164608	370	371
ACSL5	0.31282875	7.25E-10	1.55E-08	370	371
ACSL6	0.174471688	0.000737769	0.002821081	370	369
ACSM1	0.070285436	0.17672879	0.270788413	370	369
ACSM2A	0.383447995	1.93E-14	1.65E-12	370	371
ACSM2B	0.375465324	7.26E-14	5.13E-12	370	370
ACSM3	0.311835652	8.26E-10	1.73E-08	370	370
ACSM4	-0.023375522	0.653585797	0.741330919	370	21
ACSM5	0.365202599	3.79E-13	2.06E-11	370	371
ACSS1	-0.203467067	7.91E-05	0.000418624	370	371
ACSS2	0.096190819	0.06419723	0.1197399	370	371
ACSS3	0.312621284	7.45E-10	1.58E-08	370	371
ACTA1	-0.210213672	4.48E-05	0.000256531	370	329
ACTA2	0.05346269	0.30440924	0.414804437	370	371
ACTBL2	-0.142970645	0.005803144	0.016326824	370	121
ACTB	-0.10167039	0.050373941	0.098532121	370	371
ACTC1	-0.036148761	0.48758712	0.595239329	370	221
ACTG1	-0.178877789	0.000536648	0.0021481	370	371
ACTG2	-0.099200205	0.056262844	0.107755083	370	371
ACTL6A	-0.269561347	1.35E-07	1.56E-06	370	371
ACTL6B	-0.111177516	0.03228655	0.068332375	370	91
ACTL7A	0.048012065	0.356430033	0.468582292	370	21
ACTL7B	0.015773347	0.762034866	0.828130632	370	85
ACTL8	-0.134458074	0.009517314	0.024746011	370	199
ACTL9	-0.128263887	0.013420157	0.032856873	370	5
ACTN1	-0.080977349	0.119463714	0.197687193	370	371
ACTN2	-0.057840296	0.266459098	0.373804532	370	355
ACTN3	-0.166239235	0.001310924	0.004603781	370	221
ACTN4	-0.240762684	2.72E-06	2.19E-05	370	371
ACTR10	0.021448904	0.680494588	0.763243417	370	371
ACTR1A	-0.05677558	0.275376451	0.383302753	370	371
ACTR1B	-0.005530074	0.915456905	0.940089302	370	371
ACTR2	-0.083027063	0.110360411	0.185708261	370	371
ACTR3B	-0.005655561	0.913545878	0.938742434	370	371
ACTR3C	0.189647104	0.000238849	0.001075331	370	371
ACTR3	-0.105985873	0.041321141	0.083565098	370	371
ACTR5	-0.25208798	8.71E-07	8.11E-06	370	371
ACTR6	0.054878329	0.291764378	0.40121027	370	371
ACTR8	-0.204749317	7.11E-05	0.00038174	370	371
ACTRT1	-0.044394282	0.39386498	0.506115179	370	36
ACVR1B	-0.003602038	0.944873205	0.961483077	370	371
ACVR1C	0.062489443	0.229850587	0.333367068	370	367
ACVR1	-0.076966298	0.138961712	0.223275686	370	371
ACVR2A	0.023545433	0.651233432	0.739457455	370	371
ACVR2B	-0.136407559	0.008517491	0.022540577	370	371
ACVRL1	0.01893373	0.716237879	0.79166062	370	371
ACY1	0.374925139	7.93E-14	5.49E-12	370	371
ACY3	0.151465334	0.003450388	0.010467281	370	370
ACYP1	-0.338626156	2.09E-11	6.91E-10	370	371
ACYP2	0.261117896	3.37E-07	3.50E-06	370	371
ADAD1	-0.101108499	0.051666192	0.100575912	370	30
ADAD2	0.076432577	0.141730395	0.226791401	370	246
ADAL	0.020972213	0.687217129	0.768150123	370	371
ADAM10	-0.037229561	0.474658458	0.582635465	370	371
ADAM11	-0.294013616	7.83E-09	1.26E-07	370	369
ADAM12	-0.209752198	4.66E-05	0.000265693	370	369
ADAM15	-0.063051171	0.225681258	0.328392522	370	371
ADAM17	-0.150196475	0.003735293	0.011220523	370	371
ADAM18	-0.143319224	0.005683593	0.016038036	370	24
ADAM19	0.089033509	0.086800523	0.153107761	370	371
ADAM20	0.022139932	0.670794197	0.755924664	370	236
ADAM21P1	-0.014440612	0.781609891	0.842462384	370	197
ADAM21	-0.021117751	0.685162039	0.766325968	370	323
ADAM22	-0.257542808	4.93E-07	4.93E-06	370	299
ADAM23	-0.089220425	0.086137959	0.152131243	370	317
ADAM28	-0.094995188	0.067595002	0.124722389	370	355
ADAM29	-0.066857522	0.198841475	0.297262484	370	46
ADAM2	-0.060061886	0.248495321	0.354321406	370	14
ADAM30	-0.063588606	0.221742846	0.324129501	370	62
ADAM32	-0.166415176	0.001295265	0.004559057	370	192
ADAM33	0.08905686	0.086717527	0.153005631	370	359
ADAM3A	-0.177229498	0.000605033	0.002385881	370	5
ADAM5P	-0.080099626	0.123536722	0.203027436	370	9
ADAM6	-0.026727995	0.607831032	0.703206145	370	371
ADAM7	0.002725383	0.958275681	0.970886939	370	8
ADAM8	-0.200135405	0.000103938	0.000533263	370	371
ADAM9	-0.125825398	0.015306904	0.036687216	370	371
ADAMDEC1	-0.06999652	0.178518956	0.273069306	370	342
ADAMTS10	-0.063554524	0.221991135	0.324362076	370	371
ADAMTS12	-0.019891529	0.702548306	0.780812765	370	358
ADAMTS13	0.099600182	0.055272281	0.106143665	370	371
ADAMTS14	-0.175770292	0.000672227	0.002608003	370	365
ADAMTS15	0.048968158	0.346922753	0.459412063	370	313
ADAMTS16	-0.037817312	0.467707193	0.576017724	370	313
ADAMTS17	0.041235909	0.428409449	0.539072119	370	371
ADAMTS18	-0.049333452	0.343333156	0.455779512	370	280
ADAMTS19	-0.13729464	0.008094344	0.021607332	370	29
ADAMTS1	0.126751273	0.014564755	0.035210971	370	371
ADAMTS20	-0.172907238	0.000824565	0.003096511	370	108
ADAMTS2	0.090559111	0.081510823	0.145152755	370	370
ADAMTS3	-0.032237673	0.535911764	0.640193432	370	343
ADAMTS4	0.079873905	0.124601417	0.204278141	370	371
ADAMTS5	-0.105159734	0.042939264	0.086268254	370	371
ADAMTS6	-0.197909302	0.000124466	0.000619437	370	363
ADAMTS7	-0.141885564	0.006189882	0.017242007	370	371
ADAMTS8	0.047877968	0.357776438	0.469942784	370	360
ADAMTS9	-0.082563644	0.112369286	0.188254192	370	371
ADAMTSL1	0.171055544	0.000939453	0.00346012	370	370
ADAMTSL2	0.034748449	0.504615416	0.611270116	370	371
ADAMTSL3	0.07622453	0.142821001	0.22821158	370	371
ADAMTSL4	0.167639595	0.001190962	0.004242908	370	371
ADAMTSL5	-0.169710919	0.001031947	0.003755654	370	371
ADAP1	-0.203687835	7.76E-05	0.000412578	370	371
ADAP2	-0.121045298	0.019689591	0.045175175	370	371
ADARB1	0.07580247	0.145053175	0.230976688	370	371
ADARB2	-0.032604451	0.531279963	0.636001238	370	194
ADAR	0.007297017	0.888598323	0.920479191	370	371
ADAT1	0.018407685	0.723795679	0.797448154	370	371
ADAT2	0.001629001	0.975053486	0.982771097	370	371
ADAT3	-0.125578996	0.015509914	0.037084554	370	371
ADA	-0.231282514	6.76E-06	4.84E-05	370	371
ADCK1	0.006614938	0.89895296	0.928068657	370	371
ADCK2	-0.120664631	0.020081454	0.045894543	370	371
ADCK4	0.03648074	0.483595922	0.59123645	370	371
ADCK5	0.093470139	0.07214132	0.131527353	370	371
ADCY10	0.426127891	8.45E-18	2.19E-15	370	366
ADCY1	0.143408228	0.005653424	0.015973267	370	371
ADCY2	-0.138007258	0.007768101	0.020867867	370	155
ADCY3	-0.062131032	0.232539181	0.336301675	370	371
ADCY4	0.203572334	7.84E-05	0.000415545	370	371
ADCY5	-0.098796054	0.05727865	0.109343165	370	357
ADCY6	-0.122103989	0.018634534	0.043212338	370	371
ADCY7	-0.088020441	0.090463161	0.157991329	370	371
ADCY8	0.145833212	0.004884879	0.014105893	370	173
ADCY9	0.166403891	0.001296264	0.004561768	370	371
ADCYAP1R1	0.014205954	0.785071227	0.844842795	370	101
ADCYAP1	0.100466514	0.053176342	0.102882305	370	284
ADC	-0.290411578	1.21E-08	1.86E-07	370	371
ADD1	-0.076576212	0.140981169	0.225879142	370	371
ADD2	-0.093104833	0.07326657	0.133115969	370	340
ADD3	-0.124888692	0.016091271	0.038204925	370	371
ADH1A	0.300090174	3.70E-09	6.53E-08	370	371
ADH1B	0.37134016	1.42E-13	9.07E-12	370	371
ADH1C	0.423244679	1.48E-17	3.63E-15	370	371
ADH4	0.443767339	2.47E-19	1.12E-16	370	371
ADH5	0.248716269	1.23E-06	1.10E-05	370	371
ADH6	0.34838091	5.01E-12	1.91E-10	370	371
ADH7	0.171152166	0.000933111	0.003437395	370	227
ADHFE1	0.36708984	2.81E-13	1.59E-11	370	371
ADI1	0.279359994	4.45E-08	5.87E-07	370	371
ADIG	0.146572978	0.004669926	0.013567779	370	205
ADIPOQ	-0.074501785	0.15209968	0.240029295	370	71
ADIPOR1	0.110199968	0.033845708	0.070995187	370	371
ADIPOR2	0.187609711	0.000279342	0.001230852	370	371
ADK	0.359779107	8.86E-13	4.26E-11	370	371
ADM2	-0.184754707	0.000346945	0.001483862	370	370
ADM	-0.050389987	0.333084586	0.445230215	370	371
ADNP2	-0.144789307	0.005203374	0.014878947	370	371
ADNP	-0.236034995	4.30E-06	3.27E-05	370	371
ADORA1	-0.172533893	0.000846628	0.003163858	370	365
ADORA2A	-0.073604537	0.157109799	0.246342991	370	371
ADORA2B	-0.242414814	2.31E-06	1.91E-05	370	367
ADORA3	-0.036527385	0.483036555	0.590697578	370	371
ADO	-0.162479555	0.00169002	0.005691105	370	371
ADPGK	-0.205125924	6.89E-05	0.000371449	370	371
ADPRHL1	-0.180357792	0.000481427	0.001957346	370	371
ADPRHL2	-0.172011573	0.000878411	0.003265478	370	371
ADPRH	-0.01581261	0.761460398	0.827730346	370	371
ADRA1A	0.323716855	1.69E-10	4.29E-09	370	349
ADRA1B	0.263474785	2.62E-07	2.81E-06	370	371
ADRA1D	0.036448278	0.483985407	0.591603711	370	326
ADRA2A	0.042131687	0.418437799	0.530186213	370	363
ADRA2B	0.263211691	2.69E-07	2.88E-06	370	371
ADRA2C	-0.08079735	0.120290327	0.198708449	370	368
ADRB1	0.197669617	0.00012689	0.0006293	370	341
ADRB2	0.339466976	1.85E-11	6.17E-10	370	371
ADRB3	-0.205699945	6.57E-05	0.000355891	370	118
ADRBK1	-0.086879325	0.094735947	0.164191116	370	371
ADRBK2	0.082983506	0.110548017	0.185929725	370	371
ADRM1	-0.132641627	0.010541336	0.026902959	370	371
ADSL	-0.199337472	0.0001109	0.000561889	370	371
ADSSL1	-0.04950076	0.341697005	0.453970506	370	371
ADSS	0.013864251	0.790119082	0.848548712	370	371
AEBP1	-0.003907064	0.940213356	0.958005855	370	371
AEBP2	-0.198871261	0.000115168	0.000580853	370	371
AEN	0.026202781	0.614904887	0.708960886	370	371
AES	-0.170231418	0.00099519	0.003633831	370	371
AFAP1L1	0.015817901	0.761383006	0.827691381	370	371
AFAP1L2	-0.070031169	0.178303558	0.272802664	370	371
AFAP1	-0.129384652	0.01262389	0.031282417	370	371
AFARP1	0.233595496	5.44E-06	4.01E-05	370	353
AFF1	-0.074906896	0.149877689	0.23720215	370	371
AFF2	-0.234357985	5.05E-06	3.77E-05	370	293
AFF3	0.038233578	0.462818251	0.571728481	370	370
AFF4	0.156181276	0.002555888	0.008074596	370	371
AFG3L1	-0.152047038	0.003326483	0.010151685	370	371
AFG3L2	-0.044831125	0.389222894	0.501557203	370	371
AFMID	0.134023035	0.009754172	0.02523015	370	371
AFM	0.314824247	5.58E-10	1.24E-08	370	370
AFP	-0.044765258	0.389920693	0.502126979	370	366
AFTPH	-0.028878813	0.579247764	0.677813448	370	371
AG2	0.058123507	0.264120813	0.371500274	370	371
AGAP11	0.107355975	0.038751033	0.079374673	370	347
AGAP1	-0.210229452	4.48E-05	0.000256332	370	371
AGAP2	-0.010451972	0.840975914	0.886591637	370	371
AGAP3	0.016810176	0.746909552	0.815754123	370	371
AGAP4	-0.156772294	0.002460122	0.007807958	370	371
AGAP5	-0.065066034	0.211169349	0.311623391	370	369
AGAP6	-0.13235269	0.010712924	0.027274213	370	371
AGAP7	-0.072061784	0.166014101	0.257620573	370	370
AGAP8	-0.11874084	0.022167208	0.049996051	370	368
AGA	0.094426599	0.069261781	0.127173566	370	371
AGBL1	-0.024938799	0.632074722	0.723938864	370	15
AGBL2	-0.075408406	0.147161219	0.233661099	370	368
AGBL3	0.09088369	0.080419725	0.143559298	370	368
AGBL4	0.071743081	0.167899777	0.259939335	370	229
AGBL5	-0.336561549	2.82E-11	8.95E-10	370	371
AGER	-0.231082048	6.89E-06	4.92E-05	370	371
AGFG1	-0.214307175	3.15E-05	0.000187764	370	371
AGFG2	0.109245161	0.035430039	0.073693592	370	371
AGGF1	0.026972867	0.604545373	0.700503281	370	371
AGK	0.066636524	0.200333265	0.299043856	370	371
AGL	0.245756375	1.66E-06	1.43E-05	370	371
AGMAT	0.20135725	9.41E-05	0.000487654	370	371
AGPAT1	-0.173399064	0.000796311	0.003009127	370	371
AGPAT2	0.075622453	0.146013298	0.232338413	370	371
AGPAT3	0.174660401	0.000727891	0.002789198	370	371
AGPAT4	-0.222393144	1.54E-05	9.98E-05	370	371
AGPAT5	0.075962146	0.144205575	0.229921046	370	371
AGPAT6	0.021459477	0.680345757	0.763142689	370	371
AGPAT9	0.147031759	0.004540941	0.013260719	370	371
AGPHD1	0.119447456	0.021380263	0.048435023	370	371
AGPS	-0.027472822	0.597861816	0.694495807	370	371
AGR2	-0.089252503	0.086024663	0.151985042	370	241
AGR3	-0.094331617	0.069543466	0.127573198	370	88
AGRN	-0.209829382	4.63E-05	0.000264025	370	371
AGRP	0.042839364	0.410657153	0.522067056	370	200
AGTPBP1	0.026308055	0.613484111	0.707777971	370	371
AGTR1	0.347585072	5.65E-12	2.10E-10	370	371
AGTR2	-0.068983731	0.184900457	0.280953925	370	82
AGTRAP	-0.244387121	1.90E-06	1.62E-05	370	371
AGT	0.045441532	0.382792238	0.494904729	370	371
AGXT2L1	0.337713373	2.39E-11	7.69E-10	370	366
AGXT2L2	0.193529011	0.000176433	0.000834693	370	371
AGXT2	0.463250977	3.91E-21	3.25E-18	370	368
AGXT	0.274384852	7.85E-08	9.70E-07	370	370
AHCTF1	0.048103234	0.355516465	0.467745279	370	371
AHCYL1	0.092523351	0.075087167	0.135800937	370	371
AHCYL2	0.04420628	0.395873003	0.508090579	370	371
AHCY	-0.077248525	0.137514524	0.221190126	370	371
AHDC1	-0.157036793	0.002418333	0.007694048	370	371
AHI1	-0.042090704	0.418891017	0.530586547	370	371
AHNAK2	-0.048494155	0.351615919	0.463869435	370	368
AHNAK	-0.006839712	0.895538676	0.925504792	370	371
AHRR	-0.110926945	0.032680244	0.069004326	370	368
AHR	0.322760592	1.93E-10	4.82E-09	370	371
AHSA1	-0.007079292	0.891901638	0.922893285	370	371
AHSA2	-0.137863007	0.007833177	0.021017114	370	371
AHSG	0.159466293	0.002063683	0.00673206	370	371
AHSP	0.09821943	0.058754211	0.111593231	370	155
AICDA	-0.166855407	0.001256833	0.004444991	370	97
AIDA	-0.001267223	0.980592512	0.986341022	370	371
AIF1L	0.087887908	0.090951348	0.158656516	370	371
AIF1	-0.015969354	0.759168353	0.825906447	370	371
AIFM1	0.344104804	9.44E-12	3.37E-10	370	371
AIFM2	0.060318623	0.24647506	0.351965892	370	371
AIFM3	-0.193930574	0.000170932	0.000811369	370	370
AIG1	0.33503062	3.50E-11	1.08E-09	370	371
AIM1L	-0.113825985	0.028366933	0.061213825	370	366
AIM1	0.118698277	0.0222154	0.050095221	370	371
AIM2	-0.05102157	0.327053042	0.438875839	370	334
AIMP1	0.032171243	0.536752833	0.640732814	370	371
AIMP2	0.034222179	0.511094841	0.617075945	370	371
AIPL1	-0.136037885	0.008699569	0.022964862	370	40
AIP	-0.145955498	0.004848742	0.014017798	370	371
AIRE	-0.113926514	0.028226572	0.060957156	370	142
AJAP1	-0.030993529	0.551772606	0.654048312	370	277
AK1	0.140272559	0.006807551	0.018654749	370	371
AK2	0.103478441	0.046397456	0.092083096	370	371
AK3L1	0.195405616	0.000152077	0.000734112	370	371
AK3	0.337243844	2.55E-11	8.17E-10	370	371
AK5	-0.13505596	0.009200133	0.024056314	370	231
AK7	-0.03938652	0.449426512	0.559627162	370	366
AKAP10	-0.059068314	0.256422279	0.363073536	370	370
AKAP11	0.138256149	0.007656952	0.020597056	370	371
AKAP12	0.134246619	0.009631796	0.024975223	370	371
AKAP13	-0.027330529	0.599760622	0.69613325	370	371
AKAP14	-0.034338136	0.509663475	0.615737765	370	135
AKAP1	0.043875041	0.399425872	0.511532713	370	371
AKAP2	0.134848155	0.009309293	0.024297097	370	346
AKAP3	0.219448621	2.00E-05	0.000125871	370	358
AKAP4	-0.030422742	0.5591253	0.660748264	370	26
AKAP5	-0.17259266	0.00084312	0.003151929	370	371
AKAP6	0.186929383	0.000294232	0.001284896	370	370
AKAP7	0.09535189	0.066566234	0.123280888	370	371
AKAP8L	-0.322987971	1.87E-10	4.69E-09	370	371
AKAP8	-0.318348768	3.49E-10	8.20E-09	370	371
AKAP9	0.029752296	0.567821816	0.668290082	370	371
AKD1	-0.005256653	0.919622452	0.943054434	370	371
AKIRIN1	0.020826867	0.689271811	0.769977233	370	371
AKIRIN2	0.046015991	0.376799915	0.489125425	370	371
AKNAD1	-0.120835361	0.019904872	0.045564158	370	82
AKNA	-0.112751875	0.029904399	0.063990918	370	371
AKR1A1	0.183994855	0.000367349	0.001556913	370	371
AKR1B10	0.217818183	2.31E-05	0.000142929	370	365
AKR1B15	0.179857924	0.000499458	0.002020348	370	290
AKR1B1	-0.107400897	0.03866911	0.079263916	370	371
AKR1C1	0.12122908	0.019502797	0.044818862	370	371
AKR1C2	0.121420824	0.019309555	0.044477391	370	371
AKR1C3	-0.130910841	0.011606677	0.029199169	370	371
AKR1C4	0.266286175	1.93E-07	2.14E-06	370	370
AKR1CL1	0.126168413	0.015028175	0.036149639	370	315
AKR1D1	0.368797181	2.14E-13	1.28E-11	370	368
AKR1E2	0.04134607	0.42717578	0.537905056	370	347
AKR7A2	0.034659748	0.505704474	0.612291511	370	371
AKR7A3	0.3483541	5.03E-12	1.91E-10	370	371
AKR7L	0.28659007	1.91E-08	2.79E-07	370	371
AKT1S1	-0.070205419	0.177223245	0.271399914	370	371
AKT1	0.08064307	0.121002378	0.199719086	370	371
AKT2	0.163919069	0.001534359	0.00524584	370	371
AKT3	-0.035154999	0.499639681	0.6066814	370	371
AKTIP	0.187912942	0.000272934	0.001205898	370	371
ALAD	0.355811778	1.63E-12	7.19E-11	370	371
ALAS1	0.459395215	9.08E-21	7.23E-18	370	371
ALAS2	0.070326743	0.17647394	0.270550701	370	247
ALB	0.25313457	7.81E-07	7.33E-06	370	371
ALCAM	0.092521818	0.075092015	0.135800937	370	371
ALDH16A1	-0.130877949	0.011627812	0.029244953	370	371
ALDH18A1	0.01973883	0.704724502	0.782363975	370	371
ALDH1A1	0.368586015	2.21E-13	1.30E-11	370	371
ALDH1A2	-0.059296378	0.254587438	0.36111719	370	369
ALDH1A3	0.093621234	0.071680042	0.130818046	370	363
ALDH1B1	0.310562727	9.75E-10	2.01E-08	370	371
ALDH1L1	0.282408244	3.13E-08	4.27E-07	370	371
ALDH1L2	-0.023434691	0.65276624	0.740738723	370	369
ALDH2	0.337850255	2.34E-11	7.61E-10	370	371
ALDH3A1	0.208832853	5.04E-05	0.000284382	370	358
ALDH3A2	0.244163902	1.94E-06	1.65E-05	370	371
ALDH3B1	-0.314663138	5.70E-10	1.26E-08	370	371
ALDH3B2	-0.098244366	0.058689757	0.11148144	370	238
ALDH4A1	0.346675086	6.46E-12	2.38E-10	370	371
ALDH5A1	0.329576668	7.54E-11	2.14E-09	370	371
ALDH6A1	0.276255916	6.35E-08	8.07E-07	370	371
ALDH7A1	0.162627231	0.00167341	0.005642801	370	371
ALDH8A1	0.438424325	7.37E-19	2.82E-16	370	371
ALDH9A1	0.324984686	1.42E-10	3.69E-09	370	371
ALDOA	-0.293713054	8.12E-09	1.30E-07	370	371
ALDOB	0.255115801	6.36E-07	6.16E-06	370	371
ALDOC	-0.049915642	0.337661242	0.450049325	370	371
ALG10B	-0.014947119	0.774153399	0.837279262	370	371
ALG10	-0.035664003	0.49344677	0.600699454	370	371
ALG11	-0.013755796	0.791723089	0.849801052	370	371
ALG12	-0.023633558	0.65001472	0.738541875	370	371
ALG13	0.153904858	0.002957311	0.009165457	370	371
ALG14	0.14176031	0.00623598	0.017346161	370	371
ALG1L2	0.000381246	0.994160698	0.996060623	370	60
ALG1L	-0.206069404	6.37E-05	0.000346467	370	369
ALG1	0.039584934	0.447144163	0.557445557	370	371
ALG2	0.236665624	4.05E-06	3.10E-05	370	371
ALG3	-0.053470924	0.304334656	0.414759544	370	371
ALG5	0.174220987	0.000751084	0.002864847	370	371
ALG6	-0.040669209	0.434788345	0.545319404	370	371
ALG8	0.101311197	0.051196874	0.099769551	370	371
ALG9	0.2008519	9.80E-05	0.000506257	370	371
ALKBH1	-0.045773228	0.379325172	0.491547158	370	371
ALKBH2	0.034480204	0.507912646	0.614484891	370	371
ALKBH3	0.072191154	0.165253197	0.256599703	370	371
ALKBH4	-0.124329399	0.016576196	0.039191903	370	371
ALKBH5	-0.018863344	0.717247546	0.792424889	370	371
ALKBH6	-0.017521862	0.736582944	0.807384067	370	371
ALKBH7	0.028240323	0.587667215	0.685451185	370	371
ALKBH8	0.044027212	0.397791319	0.50992849	370	371
ALK	-0.121182793	0.019549697	0.044911101	370	195
ALLC	0.04632086	0.373643296	0.48588262	370	249
ALMS1P	-0.043420603	0.404331143	0.515893547	370	321
ALMS1	-0.035533581	0.49502966	0.602111295	370	371
ALOX12B	-0.131808122	0.011043057	0.027996919	370	95
ALOX12P2	0.162260399	0.001714948	0.005761417	370	351
ALOX12	-0.121673817	0.019057137	0.044013792	370	351
ALOX15B	-0.109307516	0.035324682	0.07350515	370	349
ALOX15	-0.017586983	0.735640354	0.806750365	370	312
ALOX5AP	-0.118913175	0.021973003	0.049597345	370	371
ALOX5	-0.10943985	0.035101968	0.073156336	370	371
ALOXE3	-0.170896972	0.000949949	0.003489744	370	140
ALPI	-0.022885895	0.660383683	0.747254558	370	228
ALPK1	0.00418671	0.935943014	0.955022369	370	371
ALPK2	0.168784393	0.001100489	0.003965262	370	371
ALPK3	-0.046186821	0.375029126	0.48713437	370	371
ALPL	0.279855251	4.20E-08	5.57E-07	370	371
ALPPL2	-0.093391778	0.072381498	0.131844583	370	73
ALPP	-0.100705375	0.052610231	0.101975191	370	93
ALS2CL	-0.098126161	0.058995812	0.111945382	370	371
ALS2CR11	-0.008895626	0.86440694	0.903331099	370	282
ALS2CR12	-0.038039863	0.465089848	0.573741804	370	298
ALS2CR4	-0.361412275	6.87E-13	3.44E-11	370	371
ALS2CR8	0.05029775	0.33397138	0.445966742	370	371
ALS2	-0.022145671	0.670713866	0.755924664	370	371
ALX1	-0.080538156	0.12148846	0.200322223	370	70
ALX3	-0.158098554	0.002257013	0.007257369	370	359
ALX4	-0.140876029	0.006570284	0.018104176	370	46
AMAC1L2	-0.150899372	0.003574941	0.010786001	370	190
AMAC1L3	-0.040474253	0.436995363	0.54767373	370	70
AMAC1	0.095685348	0.065616154	0.121849834	370	41
AMACR	0.150084038	0.003761539	0.011292553	370	371
AMBN	0.13086259	0.011637693	0.029262416	370	112
AMBP	0.399364591	1.23E-15	1.64E-13	370	371
AMBRA1	-0.164991195	0.001427095	0.004941012	370	371
AMD1	-0.07504873	0.1491056	0.236221213	370	371
AMDHD1	0.350845679	3.47E-12	1.38E-10	370	371
AMDHD2	-0.041117116	0.429742102	0.540385164	370	371
AMELX	0.021798293	0.675583284	0.759492703	370	19
AMELY	0.040773154	0.433614247	0.543983818	370	36
AMFR	0.259178405	4.15E-07	4.21E-06	370	371
AMHR2	-0.004647737	0.928906967	0.950081353	370	166
AMH	-0.247699845	1.36E-06	1.21E-05	370	302
AMICA1	0.067765557	0.192796869	0.289944834	370	371
AMIGO1	0.132617273	0.010555704	0.026932727	370	370
AMIGO2	-0.101388722	0.051018316	0.099509193	370	371
AMIGO3	-0.119888296	0.020901677	0.047534613	370	371
AMMECR1L	-0.034810144	0.503858664	0.610539037	370	371
AMMECR1	0.03708198	0.476412708	0.584288295	370	371
AMN1	0.011439902	0.826173578	0.875340638	370	371
AMN	-0.008114934	0.876206616	0.911596143	370	366
AMOTL1	-0.000132773	0.99796638	0.998966151	370	371
AMOTL2	-0.075526294	0.146528147	0.23289722	370	371
AMOT	-0.029625745	0.569470548	0.669795268	370	370
AMPD1	-0.068337255	0.189060824	0.285565851	370	129
AMPD2	0.155477929	0.002674273	0.00841258	370	371
AMPD3	-0.140934412	0.006547727	0.018061892	370	371
AMPH	-0.004070205	0.937721895	0.956249775	370	317
AMTN	-0.195486256	0.000151105	0.000730126	370	29
AMT	0.118195515	0.022791563	0.051130857	370	371
AMY1A	-0.033085885	0.525231075	0.629961076	370	349
AMY2A	-0.015894452	0.760263374	0.826970622	370	308
AMY2B	0.021588258	0.678534074	0.761864162	370	371
AMZ1	-0.152307121	0.003272402	0.010006568	370	329
AMZ2P1	-0.179508864	0.000512419	0.00206481	370	371
AMZ2	-0.198783936	0.000115984	0.000583935	370	371
ANAPC10	0.044975648	0.387694454	0.499977273	370	371
ANAPC11	-0.141233463	0.00643327	0.017809499	370	371
ANAPC13	0.073904822	0.15541936	0.244242683	370	371
ANAPC16	0.067008055	0.197829978	0.295972426	370	371
ANAPC1	-0.146642268	0.004650235	0.013526353	370	371
ANAPC2	0.085204004	0.101299117	0.17321097	370	371
ANAPC4	-0.187768804	0.000275963	0.001218198	370	371
ANAPC5	-0.179671065	0.000506358	0.002043694	370	371
ANAPC7	-0.323832199	1.67E-10	4.23E-09	370	371
ANGEL1	-0.02714136	0.602289175	0.698579701	370	371
ANGEL2	0.085198012	0.101323224	0.173237321	370	371
ANGPT1	0.064157724	0.217625975	0.319330093	370	366
ANGPT2	-0.216400727	2.62E-05	0.000159455	370	371
ANGPT4	0.122751696	0.018013633	0.041997377	370	145
ANGPTL1	0.267709052	1.65E-07	1.86E-06	370	371
ANGPTL2	0.011777121	0.82113475	0.871763736	370	371
ANGPTL3	0.401741353	8.03E-16	1.17E-13	370	371
ANGPTL4	0.117505908	0.023602852	0.052585105	370	371
ANGPTL5	-0.103548792	0.046248208	0.091832633	370	42
ANGPTL6	0.356411235	1.49E-12	6.71E-11	370	369
ANGPTL7	0.021546259	0.679124709	0.762269562	370	116
ANG	0.397963561	1.57E-15	1.98E-13	370	371
ANK1	-0.09396088	0.070651919	0.129287959	370	345
ANK2	-0.066983964	0.197991605	0.296169751	370	370
ANK3	-0.019669502	0.705713325	0.783112619	370	370
ANKAR	-0.095552331	0.065993797	0.122368618	370	370
ANKDD1A	-0.140379122	0.006765104	0.018566524	370	371
ANKFN1	0.019669822	0.705708766	0.783112619	370	114
ANKFY1	0.137196547	0.008140195	0.021712274	370	371
ANKHD1-EIF4EBP3	0.129298305	0.012683721	0.031412865	370	371
ANKHD1	-0.042996394	0.408942346	0.520472077	370	371
ANKH	0.140759364	0.006615567	0.018201619	370	371
ANKIB1	-0.134118224	0.009701904	0.025127577	370	371
ANKK1	-0.048950324	0.347098609	0.459614389	370	304
ANKLE1	-0.228892345	8.46E-06	5.90E-05	370	365
ANKLE2	-0.360333243	8.13E-13	3.96E-11	370	371
ANKMY1	0.11678258	0.024480512	0.054181063	370	371
ANKMY2	-0.074424581	0.152525953	0.24051148	370	371
ANKRA2	0.081693517	0.116218659	0.193522913	370	371
ANKRD10	-0.134436747	0.009528806	0.02476064	370	371
ANKRD11	-0.100788204	0.052415098	0.10171572	370	371
ANKRD12	0.044910436	0.388383664	0.500736433	370	371
ANKRD13A	-0.139204379	0.007246389	0.019646512	370	371
ANKRD13B	-0.326253474	1.20E-10	3.17E-09	370	371
ANKRD13C	-0.046243108	0.374446786	0.486673334	370	371
ANKRD13D	-0.279197879	4.53E-08	5.97E-07	370	371
ANKRD16	-0.17028676	0.000991354	0.003622479	370	371
ANKRD17	0.071240485	0.170905976	0.263691825	370	371
ANKRD19	-0.028518323	0.583994442	0.682045801	370	371
ANKRD1	-0.017714285	0.733798895	0.805293881	370	350
ANKRD20A3	-0.139337144	0.007190504	0.019532208	370	330
ANKRD20A4	-0.078412905	0.131665996	0.213578701	370	196
ANKRD20B	-0.089343306	0.085704603	0.151459869	370	340
ANKRD22	-0.182587748	0.000408115	0.00170129	370	363
ANKRD23	-0.201496968	9.30E-05	0.000483124	370	371
ANKRD24	0.228555593	8.73E-06	6.06E-05	370	371
ANKRD26P1	-0.185797246	0.000320663	0.001382141	370	93
ANKRD26	-0.157309841	0.002375872	0.007577991	370	371
ANKRD27	-0.25631019	5.61E-07	5.54E-06	370	371
ANKRD28	0.06392032	0.219336597	0.321343115	370	371
ANKRD29	0.008260035	0.87401134	0.910273437	370	370
ANKRD2	-0.142601126	0.005932339	0.016633927	370	290
ANKRD30A	-0.132310252	0.010738333	0.027321722	370	59
ANKRD30B	-0.073274551	0.1589834	0.248705716	370	70
ANKRD31	0.056539081	0.277384428	0.385574419	370	180
ANKRD32	-0.23386277	5.30E-06	3.93E-05	370	371
ANKRD33	0.026138359	0.615775022	0.70956027	370	213
ANKRD34A	-0.16694085	0.001249497	0.00442297	370	370
ANKRD34B	-0.120958467	0.019778386	0.045326701	370	134
ANKRD34C	-0.033717955	0.517343197	0.622723621	370	109
ANKRD35	0.177292978	0.000602256	0.002376813	370	359
ANKRD36BP1	0.035116088	0.500114776	0.607110266	370	360
ANKRD36B	-0.189793426	0.000236162	0.001065405	370	337
ANKRD36	-0.233056979	5.72E-06	4.19E-05	370	371
ANKRD37	0.178110385	0.000567541	0.002254998	370	371
ANKRD39	-0.145754735	0.004908197	0.014156994	370	371
ANKRD40	-0.189756657	0.000236835	0.001067418	370	371
ANKRD42	-0.015137935	0.771349652	0.835153683	370	371
ANKRD43	-0.037378542	0.472891141	0.580967554	370	370
ANKRD44	0.047663194	0.359939512	0.472161385	370	370
ANKRD45	-0.106557127	0.040232587	0.081812147	370	339
ANKRD46	0.398711158	1.38E-15	1.81E-13	370	371
ANKRD49	-0.137157537	0.008158494	0.021749433	370	371
ANKRD50	0.05071005	0.330019136	0.441962976	370	371
ANKRD52	-0.25800665	4.70E-07	4.71E-06	370	371
ANKRD53	-0.118225812	0.02275648	0.051070699	370	342
ANKRD54	-0.115343236	0.026311014	0.057569251	370	371
ANKRD55	0.299911	3.78E-09	6.65E-08	370	337
ANKRD56	0.186944925	0.000293884	0.001283656	370	368
ANKRD57	0.160921532	0.001874697	0.006213228	370	371
ANKRD58	-0.194724746	0.000160524	0.000768927	370	370
ANKRD5	-0.055271232	0.28831811	0.397802713	370	371
ANKRD6	-0.102925492	0.047584631	0.094111092	370	371
ANKRD7	-0.107454587	0.038571387	0.079088017	370	107
ANKRD9	-0.222133498	1.57E-05	0.000101705	370	371
ANKS1A	-0.17887121	0.000536906	0.002148702	370	371
ANKS1B	0.040081034	0.44146635	0.552165534	370	333
ANKS3	-0.268598062	1.50E-07	1.71E-06	370	371
ANKS4B	0.206485825	6.15E-05	0.000336784	370	366
ANKS6	-0.095199724	0.067003517	0.123950475	370	370
ANKZF1	-0.194148921	0.00016801	0.000799973	370	371
ANLN	-0.356236951	1.53E-12	6.83E-11	370	371
ANO10	-0.032963414	0.526766498	0.631494026	370	371
ANO1	0.298661139	4.42E-09	7.60E-08	370	371
ANO2	0.136125962	0.008655876	0.022876408	370	359
ANO3	0.034926163	0.502437194	0.609358764	370	322
ANO4	-0.105275818	0.042708725	0.085872206	370	297
ANO5	-0.07170649	0.1681173	0.260195218	370	359
ANO6	0.196462493	0.000139786	0.000681886	370	371
ANO7	-0.232033801	6.30E-06	4.56E-05	370	371
ANO8	-0.123933788	0.016926876	0.039864309	370	371
ANO9	-0.229024081	8.36E-06	5.84E-05	370	366
ANP32A	-0.210234919	4.48E-05	0.000256286	370	371
ANP32B	-0.138649944	0.007483991	0.02019451	370	371
ANP32C	-0.025663275	0.622208535	0.715435671	370	329
ANP32D	-0.001067444	0.983651658	0.988351166	370	53
ANP32E	-0.123488608	0.017329234	0.04067786	370	371
ANPEP	-0.000472344	0.992765445	0.995012989	370	371
ANTXR1	-0.018371495	0.724316619	0.797889726	370	371
ANTXR2	0.186309801	0.000308434	0.001340743	370	371
ANTXRL	-0.045202202	0.385305819	0.497558795	370	21
ANUBL1	0.080554173	0.121414154	0.200216271	370	371
ANXA10	0.286163063	2.01E-08	2.90E-07	370	369
ANXA11	-0.15022857	0.003727832	0.011200536	370	371
ANXA13	-0.120714467	0.02002977	0.045801733	370	364
ANXA1	0.064201828	0.217309236	0.318982804	370	371
ANXA2P1	-0.110372326	0.033566236	0.070553552	370	371
ANXA2P2	-0.119376935	0.021457696	0.048577298	370	371
ANXA2P3	-0.121842267	0.018890667	0.043684256	370	330
ANXA2	-0.143911701	0.005485459	0.015571575	370	371
ANXA3	0.001870727	0.971353182	0.979961416	370	359
ANXA4	-0.000933996	0.985695224	0.989569656	370	371
ANXA5	-0.128886715	0.012972366	0.032016289	370	371
ANXA6	0.217760996	2.33E-05	0.000143565	370	371
ANXA7	0.304495839	2.12E-09	4.01E-08	370	371
ANXA8L1	-0.091685168	0.077776054	0.13977939	370	14
ANXA8L2	-0.08201052	0.114804487	0.191680774	370	305
ANXA8	-0.123931833	0.016928624	0.039864309	370	281
ANXA9	-0.140194054	0.006838974	0.018717687	370	371
AOAH	-0.009228928	0.859378293	0.89980209	370	371
AOC2	-0.130220779	0.012057275	0.030134868	370	370
AOC3	0.221576202	1.65E-05	0.000106396	370	371
AOX1	0.437366694	9.13E-19	3.37E-16	370	371
AOX2P	0.147815412	0.004328035	0.012747355	370	139
AP1AR	0.04182023	0.421889357	0.533339104	370	371
AP1B1	-0.04779374	0.358623754	0.470776385	370	371
AP1G1	0.172685729	0.00083759	0.003136556	370	371
AP1G2	-0.363156029	5.23E-13	2.70E-11	370	371
AP1M1	0.000976649	0.985042051	0.989166769	370	371
AP1M2	-0.136702942	0.008374452	0.022224036	370	336
AP1S1	-0.069773393	0.179910648	0.274797204	370	371
AP1S2	-0.018990008	0.715430952	0.790900362	370	371
AP1S3	-0.256711887	5.38E-07	5.33E-06	370	371
AP2A1	0.016279788	0.754635166	0.82228528	370	371
AP2A2	-0.122081914	0.018656021	0.043247061	370	371
AP2B1	-0.179351768	0.000518354	0.00208577	370	371
AP2M1	-0.258081027	4.66E-07	4.68E-06	370	371
AP2S1	-0.060990826	0.24123991	0.345754064	370	371
AP3B1	-0.096611598	0.063035378	0.118069838	370	371
AP3B2	-0.196543309	0.000138886	0.000678324	370	185
AP3D1	-0.137169327	0.008152959	0.021740498	370	371
AP3M1	0.018162936	0.727321244	0.800272009	370	371
AP3M2	-0.242804532	2.22E-06	1.84E-05	370	371
AP3S1	0.043541953	0.403017771	0.514773356	370	371
AP3S2	0.0914036	0.078696656	0.141102941	370	371
AP4B1	-0.024644161	0.636106077	0.727259986	370	371
AP4E1	-0.049036294	0.346251413	0.458675488	370	371
AP4M1	-0.321429939	2.31E-10	5.64E-09	370	371
AP4S1	-0.060295957	0.24665296	0.352169446	370	371
APAF1	-0.11629297	0.025090447	0.055305585	370	371
APBA1	0.196430181	0.000140148	0.000683173	370	371
APBA2	-0.058476424	0.261226783	0.368274577	370	366
APBA3	-0.05134773	0.323966082	0.435584281	370	371
APBB1IP	-0.056086196	0.281257271	0.389679905	370	371
APBB1	-0.143388623	0.005660057	0.015987473	370	371
APBB2	0.208602239	5.14E-05	0.000289427	370	371
APBB3	0.101083361	0.051724646	0.100611756	370	371
APC2	-0.102071512	0.049468025	0.097093793	370	370
APCDD1L	-0.254102288	7.07E-07	6.74E-06	370	177
APCDD1	-0.236480992	4.12E-06	3.15E-05	370	370
APCS	0.36979078	1.82E-13	1.12E-11	370	371
APC	0.020865762	0.688721754	0.769529713	370	371
APEH	0.13983324	0.006985072	0.019061409	370	371
APEX1	-0.180073114	0.000491621	0.001992689	370	371
APEX2	-0.208049395	5.39E-05	0.000300752	370	371
APH1A	-0.048556796	0.350993415	0.463539332	370	371
APH1B	-0.159161666	0.002105383	0.006847909	370	371
API5	0.097458288	0.060749948	0.114542917	370	371
APIP	0.038702641	0.457343388	0.567075059	370	371
APITD1	-0.117241163	0.023920877	0.053180639	370	371
APLF	-0.019446257	0.708900833	0.785686921	370	371
APLNR	0.239117999	3.19E-06	2.51E-05	370	371
APLN	-0.187107041	0.000290274	0.001270674	370	371
APLP1	-0.304492303	2.13E-09	4.01E-08	370	367
APLP2	0.064709672	0.213685868	0.314684348	370	371
APOA1BP	-0.103469875	0.046415654	0.092110037	370	371
APOA1	0.242695714	2.25E-06	1.86E-05	370	371
APOA2	0.219742048	1.95E-05	0.000122927	370	371
APOA4	0.029941288	0.56536385	0.666248465	370	361
APOA5	0.359477223	9.28E-13	4.42E-11	370	371
APOB48R	-0.190296658	0.000227138	0.001032174	370	371
APOBEC1	-0.093451067	0.072199715	0.131609729	370	27
APOBEC2	-0.15499603	0.002758243	0.008642611	370	342
APOBEC3A	-0.135430071	0.009006477	0.023646157	370	356
APOBEC3B	-0.192062349	0.000197962	0.000920156	370	362
APOBEC3C	-0.104557678	0.04415181	0.088365717	370	371
APOBEC3D	-0.168052396	0.001157577	0.004140262	370	371
APOBEC3F	-0.12673848	0.01457479	0.035224913	370	371
APOBEC3G	-0.13380708	0.009873681	0.025469826	370	371
APOBEC3H	0.009024545	0.86246124	0.90208184	370	362
APOBEC4	0.038141035	0.46390268	0.57271297	370	53
APOB	0.347807852	5.46E-12	2.04E-10	370	371
APOC1P1	0.300300421	3.60E-09	6.39E-08	370	367
APOC1	0.387601476	9.53E-15	9.13E-13	370	371
APOC2	0.288583048	1.51E-08	2.26E-07	370	371
APOC3	0.328387464	8.90E-11	2.45E-09	370	371
APOC4	0.436857037	1.01E-18	3.66E-16	370	371
APOD	0.065818491	0.205925991	0.305560673	370	369
APOE	0.094480878	0.069101228	0.126937268	370	371
APOF	0.484485161	3.11E-23	5.64E-20	370	370
APOH	0.310503471	9.82E-10	2.02E-08	370	371
APOL1	0.174716693	0.000724968	0.002780672	370	371
APOL2	0.071238236	0.170919519	0.263692298	370	371
APOL3	0.152596023	0.003213264	0.009842349	370	371
APOL4	-0.117936645	0.023093237	0.051663501	370	371
APOL5	0.127576627	0.01393001	0.033913437	370	278
APOL6	0.199575654	0.000108777	0.000553245	370	371
APOLD1	0.177144781	0.000608757	0.002398193	370	371
APOM	0.311918371	8.17E-10	1.72E-08	370	371
APOOL	0.160369524	0.001944437	0.006409179	370	371
APOO	-0.033558545	0.519326768	0.624345415	370	371
APPBP2	-0.116454669	0.024887576	0.054943516	370	371
APPL1	0.015422049	0.767180559	0.832268084	370	371
APPL2	-0.238609107	3.36E-06	2.63E-05	370	371
APP	-0.051196964	0.325390655	0.437057216	370	371
APRT	-0.013180993	0.800238756	0.856103345	370	371
APTX	-0.02876578	0.580734166	0.679074136	370	371
AQP10	-0.163422939	0.001586457	0.005397098	370	206
AQP11	0.142724881	0.005888786	0.016530419	370	371
AQP12A	-0.024371804	0.639842154	0.73039969	370	3
AQP12B	-0.117350819	0.023788706	0.052916325	370	36
AQP1	0.135382729	0.009030782	0.023700597	370	371
AQP2	-0.079762693	0.125128607	0.204926794	370	40
AQP3	0.113563229	0.028736632	0.061877561	370	371
AQP4	0.017198781	0.741265125	0.810858932	370	313
AQP5	0.014739848	0.777202252	0.839346412	370	289
AQP6	0.118037184	0.022975666	0.05145621	370	297
AQP7P1	0.217609553	2.36E-05	0.000145367	370	369
AQP7P3	0.206260603	6.27E-05	0.000342174	370	346
AQP7	0.194276219	0.000166327	0.00079329	370	369
AQP8	0.211796299	3.91E-05	0.000228161	370	323
AQP9	0.387364952	9.92E-15	9.41E-13	370	371
AQPEP	-0.187305216	0.000285917	0.001255741	370	289
AQR	-0.045169761	0.385647309	0.497917413	370	371
ARAF	0.041574658	0.424622466	0.535705703	370	371
ARAP1	-0.133264753	0.010179549	0.026143738	370	371
ARAP2	-0.034979452	0.501785005	0.608766875	370	371
ARAP3	0.036182404	0.487181842	0.594781018	370	371
ARCN1	0.008953516	0.863533135	0.902776402	370	371
ARC	-0.055964445	0.282304622	0.390940684	370	346
AREG	-0.132673237	0.010522713	0.026865754	370	341
ARF1	0.022622127	0.664057425	0.750175901	370	371
ARF3	-0.305269766	1.93E-09	3.68E-08	370	371
ARF4	0.111029495	0.032518626	0.068735922	370	371
ARF5	-0.136779811	0.008337581	0.022135033	370	371
ARF6	0.006944052	0.893954436	0.924489217	370	371
ARFGAP1	-0.296139736	6.04E-09	1.01E-07	370	371
ARFGAP2	-0.035354757	0.497204392	0.604092572	370	371
ARFGAP3	-0.02775223	0.594141216	0.691423641	370	371
ARFGEF1	0.102944422	0.047543574	0.094067244	370	371
ARFGEF2	0.00934208	0.857672413	0.898535434	370	371
ARFIP1	0.107589507	0.038326741	0.07867546	370	371
ARFIP2	-0.221353293	1.69E-05	0.000108274	370	371
ARFRP1	-0.186310047	0.000308428	0.001340743	370	371
ARG1	0.285176041	2.26E-08	3.20E-07	370	371
ARG2	-0.090967429	0.080140155	0.143162857	370	371
ARGFXP2	-0.076791496	0.139863894	0.224562259	370	168
ARGFX	-0.086410296	0.096538231	0.166701452	370	35
ARGLU1	-0.101046349	0.051810809	0.100729477	370	371
ARHGAP10	0.053823998	0.301148013	0.411407456	370	371
ARHGAP11A	-0.332200412	5.22E-11	1.55E-09	370	371
ARHGAP11B	-0.295401022	6.61E-09	1.09E-07	370	338
ARHGAP12	0.05850432	0.260998963	0.36806374	370	371
ARHGAP15	0.036962954	0.477830113	0.585588798	370	371
ARHGAP17	-0.187102715	0.00029037	0.001270814	370	371
ARHGAP18	-0.10785903	0.037841956	0.077808593	370	371
ARHGAP19	-0.125854032	0.015283465	0.036648674	370	371
ARHGAP1	-0.192980573	0.000184213	0.00086508	370	371
ARHGAP20	0.078748244	0.130017757	0.211359751	370	366
ARHGAP21	-0.078756987	0.129974998	0.211307483	370	371
ARHGAP22	-0.146889956	0.004580461	0.01336046	370	371
ARHGAP23	0.032120125	0.537400477	0.641160157	370	371
ARHGAP24	0.008002245	0.877912165	0.912922338	370	371
ARHGAP25	0.00105596	0.983827511	0.988351166	370	371
ARHGAP26	-0.061394918	0.238130602	0.342282673	370	371
ARHGAP27	-0.212719131	3.61E-05	0.000212565	370	371
ARHGAP28	-0.13996433	0.006931672	0.018948696	370	363
ARHGAP29	0.110313341	0.033661655	0.070694444	370	371
ARHGAP30	-0.013855084	0.79025463	0.848566417	370	371
ARHGAP31	0.093641697	0.071617753	0.130740299	370	371
ARHGAP32	0.038234405	0.462808567	0.571728481	370	371
ARHGAP33	-0.348358703	5.03E-12	1.91E-10	370	371
ARHGAP36	-0.101401531	0.050988863	0.099461484	370	58
ARHGAP39	-0.20681002	5.98E-05	0.000329093	370	371
ARHGAP42	0.159923245	0.002002545	0.006570273	370	371
ARHGAP4	-0.24508189	1.77E-06	1.52E-05	370	371
ARHGAP5	-0.002147757	0.967113194	0.976970187	370	371
ARHGAP6	0.10530884	0.042643333	0.085768852	370	370
ARHGAP8	-0.038113089	0.464230439	0.572975578	370	354
ARHGAP9	-0.063102632	0.225302006	0.328080298	370	371
ARHGDIA	-0.235652433	4.47E-06	3.38E-05	370	371
ARHGDIB	-0.024122115	0.6432753	0.732765196	370	371
ARHGDIG	-0.107464853	0.038552727	0.079067044	370	127
ARHGEF10L	0.043077813	0.408054902	0.519641381	370	371
ARHGEF10	-0.05030515	0.333900183	0.445901558	370	371
ARHGEF11	-0.121868551	0.018864807	0.043639652	370	371
ARHGEF12	0.235976819	4.33E-06	3.29E-05	370	371
ARHGEF15	0.223207526	1.43E-05	9.35E-05	370	371
ARHGEF16	0.006014049	0.908089316	0.934691571	370	369
ARHGEF17	-0.139395541	0.007166044	0.019473732	370	371
ARHGEF18	-0.174739008	0.000723812	0.002777844	370	371
ARHGEF19	-0.24155743	2.52E-06	2.05E-05	370	371
ARHGEF1	-0.180829041	0.000464984	0.001898629	370	371
ARHGEF2	-0.289508971	1.35E-08	2.06E-07	370	371
ARHGEF33	0.043096379	0.407852696	0.519417082	370	345
ARHGEF35	-0.033466661	0.520471873	0.625368998	370	371
ARHGEF37	0.028026003	0.590505916	0.688395481	370	371
ARHGEF38	-0.204338547	7.36E-05	0.000393733	370	145
ARHGEF3	-0.022822107	0.661271371	0.747961633	370	371
ARHGEF4	-0.111638242	0.031573221	0.067029168	370	324
ARHGEF5	-0.053341787	0.305505724	0.41609934	370	370
ARHGEF6	0.052494678	0.313261371	0.424688195	370	371
ARHGEF7	-0.00684359	0.895479789	0.925504792	370	371
ARHGEF9	-0.081117294	0.118824105	0.19692942	370	371
ARID1A	-0.09166419	0.077844339	0.139876875	370	371
ARID1B	-0.039042201	0.453402789	0.563275777	370	371
ARID2	-0.173790237	0.000774482	0.002939459	370	371
ARID3A	-0.222262015	1.55E-05	0.000100825	370	371
ARID3B	-0.19204196	0.000198277	0.000921195	370	371
ARID3C	0.235825387	4.39E-06	3.32E-05	370	344
ARID4A	0.034315943	0.509937262	0.615993823	370	371
ARID4B	0.067120266	0.197078426	0.295113981	370	371
ARID5A	-0.181332902	0.000447981	0.00184356	370	371
ARID5B	-0.070406808	0.175980739	0.269891323	370	371
ARIH1	0.000747526	0.98855092	0.99188675	370	371
ARIH2	-0.151997394	0.003336898	0.010174367	370	371
ARL10	-0.053137403	0.307365236	0.418117462	370	364
ARL11	-0.060376903	0.246018063	0.351615563	370	371
ARL13A	-0.038834434	0.455811657	0.565633476	370	68
ARL13B	-0.058542272	0.260689236	0.367886304	370	371
ARL14	-0.079419747	0.126765212	0.207069248	370	316
ARL15	0.185725587	0.000322409	0.001388762	370	371
ARL16	-0.277297525	5.64E-08	7.26E-07	370	371
ARL17A	-0.180915675	0.000462018	0.001888842	370	371
ARL17B	-0.058685691	0.259521084	0.366601363	370	306
ARL1	0.016149718	0.756533535	0.823723074	370	371
ARL2BP	0.082474531	0.112758853	0.188844678	370	371
ARL2	-0.23924729	3.15E-06	2.49E-05	370	371
ARL3	-0.076348251	0.142171668	0.227400266	370	371
ARL4A	-0.146607019	0.004660243	0.01354755	370	371
ARL4C	-0.100487155	0.053127224	0.102807241	370	371
ARL4D	0.025362429	0.626297505	0.718892538	370	371
ARL5A	0.025551139	0.623731291	0.716622333	370	371
ARL5B	0.187040408	0.000291753	0.001276306	370	371
ARL5C	-0.070750171	0.173877229	0.267313377	370	66
ARL6IP1	0.176635083	0.000631616	0.002473084	370	371
ARL6IP4	0.0108631	0.834808786	0.882237581	370	371
ARL6IP5	-0.000541316	0.991709087	0.994280357	370	371
ARL6IP6	-0.286477423	1.94E-08	2.82E-07	370	371
ARL6	-0.019545306	0.707485974	0.784555278	370	370
ARL8A	0.274056759	8.14E-08	1.00E-06	370	371
ARL8B	-0.128797071	0.013035995	0.032121595	370	371
ARL9	-0.172343441	0.000858092	0.003195907	370	215
ARMC10	-0.019049584	0.71457707	0.790175643	370	371
ARMC1	0.13467975	0.009398599	0.024494883	370	371
ARMC2	-0.07989224	0.124514671	0.20419668	370	371
ARMC3	-0.176783483	0.00062488	0.00245201	370	117
ARMC4	-0.055379654	0.287371936	0.396784993	370	199
ARMC5	0.167850641	0.001173785	0.004186954	370	371
ARMC6	-0.018799426	0.718164858	0.793042531	370	371
ARMC7	-0.200765104	9.87E-05	0.000509594	370	371
ARMC8	-0.197358795	0.000130099	0.000643295	370	371
ARMC9	-0.248778264	1.22E-06	1.10E-05	370	371
ARMCX1	-0.03463213	0.506043817	0.612590686	370	371
ARMCX2	-0.057305361	0.270914316	0.378588314	370	371
ARMCX3	-0.108948595	0.035934789	0.074595484	370	371
ARMCX5	0.015232991	0.769954065	0.834186691	370	371
ARMCX6	-0.17241839	0.000853563	0.003182611	370	371
ARMS2	-0.068985291	0.184890505	0.280953925	370	199
ARNT2	-0.185736245	0.000322149	0.001387942	370	363
ARNTL2	-0.122498334	0.018254327	0.042464117	370	366
ARNTL	0.084208913	0.105365039	0.178843172	370	371
ARNT	0.083713079	0.1074386	0.181727949	370	371
ARPC1A	-0.092676495	0.074604146	0.135065777	370	371
ARPC1B	-0.112145373	0.030803651	0.065640211	370	371
ARPC2	-0.242289724	2.34E-06	1.93E-05	370	371
ARPC3	-0.21300696	3.53E-05	0.000207827	370	371
ARPC4	-0.235370042	4.59E-06	3.46E-05	370	371
ARPC5L	-0.019739415	0.704716158	0.782363975	370	371
ARPC5	-0.026618378	0.609304422	0.704174654	370	371
ARPM1	0.173119575	0.000812255	0.003057199	370	371
ARPP19	-0.006168913	0.905733443	0.933086237	370	371
ARPP21	0.140650976	0.006657888	0.018310111	370	287
ARR3	-0.051615638	0.321444646	0.43301239	370	61
ARRB1	-0.160644795	0.001909368	0.006309589	370	371
ARRB2	-0.090409423	0.082018025	0.14585611	370	371
ARRDC1	-0.053475386	0.304294248	0.414732846	370	371
ARRDC2	-0.112235488	0.030668594	0.065380388	370	371
ARRDC3	0.097885283	0.059623575	0.112906957	370	371
ARRDC4	0.208389201	5.24E-05	0.000294119	370	371
ARRDC5	-0.047017774	0.366488869	0.478649515	370	302
ARSA	0.196840039	0.000135626	0.000665012	370	371
ARSB	0.166498017	0.001287951	0.004534918	370	371
ARSD	0.166608838	0.001278227	0.00450785	370	371
ARSE	0.055257203	0.28844069	0.397931064	370	364
ARSF	0.116761643	0.02450633	0.054222024	370	268
ARSG	0.085779038	0.099006898	0.170138481	370	371
ARSH	-0.092680928	0.074590204	0.135065084	370	19
ARSI	-0.194038653	0.00016948	0.000805625	370	356
ARSJ	-0.113811863	0.028386699	0.061243212	370	369
ARSK	-0.006837832	0.895567231	0.925504792	370	371
ART1	0.067696676	0.193250625	0.290583362	370	50
ART3	-0.032132944	0.537238026	0.641081518	370	199
ART4	0.144979907	0.005143864	0.014732037	370	369
ART5	-0.069366872	0.182466831	0.277955667	370	254
ARTN	-0.19847889	0.000118878	0.000596098	370	360
ARV1	0.009476381	0.855648546	0.897218353	370	371
ARVCF	-0.050547905	0.331569823	0.443562585	370	371
ARX	-0.261704971	3.17E-07	3.31E-06	370	117
AR	0.359964828	8.61E-13	4.15E-11	370	361
AS3MT	0.00484482	0.925900804	0.947590456	370	371
ASAH1	-0.075576403	0.146259687	0.232600421	370	371
ASAH2B	0.062084327	0.23289117	0.336623734	370	318
ASAH2	0.156195859	0.002553485	0.008069563	370	355
ASAM	-0.040339339	0.438526439	0.549005449	370	285
ASAP1IT1	-0.011962265	0.818371374	0.869339581	370	13
ASAP1	-0.098682047	0.057567929	0.109811211	370	371
ASAP2	-0.138936357	0.007360395	0.019912246	370	371
ASAP3	-0.013890098	0.78973694	0.848422094	370	371
ASB10	-0.047635175	0.360222297	0.472376817	370	22
ASB11	-0.100691915	0.052641998	0.102016915	370	53
ASB12	-0.104204453	0.044876512	0.089627054	370	229
ASB13	0.29878876	4.35E-09	7.51E-08	370	371
ASB14	-0.033914791	0.514899321	0.620558032	370	359
ASB15	0.043099082	0.407823264	0.519412803	370	136
ASB16	-0.161172566	0.001843745	0.006124911	370	365
ASB17	-0.144636277	0.005251602	0.015003932	370	29
ASB18	-0.088096765	0.090182976	0.157598706	370	6
ASB1	-0.175158381	0.000702408	0.002706126	370	371
ASB2	-0.063157633	0.224897168	0.327802266	370	369
ASB3	-0.133592257	0.00999385	0.025749803	370	371
ASB4	0.145751347	0.004909206	0.014156994	370	320
ASB5	-0.090917014	0.080308377	0.143399075	370	99
ASB6	-0.135770153	0.008833591	0.023259688	370	371
ASB7	-0.07612936	0.143322022	0.228823636	370	371
ASB8	0.103934471	0.045437141	0.090519872	370	371
ASB9	0.048520936	0.351349693	0.463718337	370	371
ASCC1	-0.062235496	0.231753271	0.335366359	370	371
ASCC2	0.038610296	0.458418356	0.568125069	370	371
ASCC3	0.093695998	0.071452684	0.130495121	370	371
ASCL1	-0.096917331	0.062202094	0.116827577	370	281
ASCL2	-0.172113058	0.00087215	0.003244022	370	364
ASCL3	-0.077674586	0.135351754	0.218576704	370	39
ASCL4	0.027192562	0.601604296	0.697947868	370	125
ASF1A	0.090548669	0.08154612	0.145179786	370	371
ASF1B	-0.39126177	5.08E-15	5.41E-13	370	371
ASFMR1	0.083165175	0.109767207	0.184819328	370	252
ASGR1	0.382941621	2.10E-14	1.79E-12	370	371
ASGR2	0.331719157	5.59E-11	1.65E-09	370	371
ASH1L	-0.089350766	0.085678353	0.151426911	370	371
ASH2L	-0.101740754	0.050214034	0.098269121	370	371
ASIP	0.038038109	0.465110438	0.573741804	370	308
ASL	0.236224859	4.23E-06	3.22E-05	370	371
ASMTL	0.291506582	1.06E-08	1.65E-07	370	371
ASMT	-0.021017031	0.686584017	0.767671605	370	158
ASNA1	-0.138765648	0.00743384	0.020083666	370	371
ASNSD1	0.133569043	0.010006913	0.025776793	370	371
ASNS	-0.20532378	6.78E-05	0.000366189	370	371
ASPA	0.04782697	0.358289314	0.470492368	370	365
ASPDH	0.452325872	4.13E-20	2.57E-17	370	364
ASPG	0.173638939	0.000782858	0.002966731	370	340
ASPHD1	-0.269615621	1.34E-07	1.55E-06	370	362
ASPHD2	-0.28565275	2.14E-08	3.05E-07	370	370
ASPH	0.157948564	0.00227919	0.007316471	370	371
ASPM	-0.237436048	3.76E-06	2.91E-05	370	371
ASPN	0.078769418	0.129914217	0.21126039	370	371
ASPRV1	0.011915535	0.819068635	0.869941107	370	371
ASPSCR1	0.017716322	0.733769448	0.805293881	370	371
ASRGL1	-0.216307303	2.64E-05	0.000160549	370	371
ASS1	0.208104478	5.36E-05	0.000299548	370	371
ASTE1	-0.09840599	0.058273409	0.110849122	370	371
ASTL	-0.157528555	0.002342353	0.007487861	370	105
ASTN1	0.230749316	7.11E-06	5.06E-05	370	339
ASTN2	0.073173434	0.159560885	0.249324896	370	371
ASXL1	-0.329499059	7.63E-11	2.16E-09	370	371
ASXL2	-0.008152642	0.875636031	0.911397448	370	371
ASXL3	0.207985396	5.42E-05	0.000302215	370	270
ASZ1	-0.127897053	0.013690216	0.033415399	370	40
ATAD1	0.084275065	0.105090803	0.178484141	370	371
ATAD2B	-0.069497851	0.181640333	0.276993165	370	371
ATAD2	-0.017204028	0.741189004	0.810858932	370	371
ATAD3A	-0.187616559	0.000279196	0.001230561	370	371
ATAD3B	-0.141808971	0.006218035	0.017303491	370	371
ATAD3C	0.043997589	0.398109196	0.510204658	370	370
ATAD5	-0.310741053	9.52E-10	1.97E-08	370	371
ATCAY	-0.063114934	0.225211409	0.327997125	370	88
ATE1	0.104225961	0.044832101	0.089547335	370	371
ATF1	-0.110463289	0.033419537	0.070280095	370	371
ATF2	-0.034744225	0.504667248	0.611295732	370	371
ATF3	0.158378392	0.002216162	0.007148702	370	371
ATF4	-0.082974698	0.110585982	0.185946484	370	371
ATF5	0.073900629	0.155442869	0.244246538	370	371
ATF6B	-0.181805492	0.00043256	0.00178934	370	371
ATF6	0.108571411	0.036585558	0.075717586	370	371
ATF7IP2	0.325694317	1.29E-10	3.38E-09	370	371
ATF7IP	-0.063633737	0.221414362	0.323753602	370	371
ATF7	-0.152171636	0.003300474	0.010083123	370	371
ATG10	0.005991726	0.908428978	0.934927107	370	371
ATG12	-0.049556105	0.341156869	0.453464581	370	371
ATG16L1	0.094791914	0.068187072	0.125489408	370	371
ATG16L2	-0.074375919	0.1527951	0.240847671	370	371
ATG2A	0.243217259	2.13E-06	1.78E-05	370	371
ATG2B	0.147281848	0.004471991	0.013103545	370	371
ATG3	-0.142336196	0.006026549	0.016853018	370	371
ATG4A	0.356493589	1.47E-12	6.66E-11	370	371
ATG4B	-0.242227407	2.35E-06	1.93E-05	370	371
ATG4C	0.114055692	0.028047085	0.060674777	370	371
ATG4D	-0.214457157	3.11E-05	0.000185641	370	371
ATG5	0.101542093	0.050666599	0.09897823	370	371
ATG7	-0.158310633	0.002225991	0.00717576	370	371
ATG9A	-0.011162724	0.830320628	0.878846432	370	371
ATG9B	-0.224511739	1.27E-05	8.39E-05	370	365
ATHL1	-0.126357182	0.014876692	0.035837177	370	371
ATIC	-0.175206801	0.000699975	0.002697795	370	371
ATL1	-0.042804864	0.411034479	0.522400567	370	371
ATL2	0.13355174	0.01001666	0.025789292	370	371
ATL3	-0.034731183	0.504827311	0.611415264	370	371
ATMIN	0.184333625	0.000358118	0.001525116	370	371
ATM	-0.003768768	0.942325844	0.959618436	370	371
ATN1	-0.237178256	3.86E-06	2.96E-05	370	371
ATOH1	-0.094814796	0.068120212	0.125401115	370	17
ATOH7	0.061485606	0.237436688	0.341554553	370	353
ATOH8	0.227930383	9.25E-06	6.39E-05	370	371
ATOX1	0.101877757	0.049903898	0.097756683	370	371
ATP10A	-0.116103908	0.025329455	0.055746067	370	369
ATP10B	-0.062538082	0.22948743	0.333006671	370	246
ATP10D	-0.110815635	0.032856442	0.069306389	370	371
ATP11A	-0.038157563	0.463708904	0.572615681	370	371
ATP11B	-0.063553357	0.221999644	0.324362076	370	371
ATP11C	0.309141933	1.17E-09	2.37E-08	370	371
ATP12A	-0.133094595	0.010277234	0.026347066	370	69
ATP13A1	-0.221246266	1.70E-05	0.000109006	370	371
ATP13A2	-0.286299043	1.98E-08	2.86E-07	370	371
ATP13A3	0.223136583	1.44E-05	9.40E-05	370	371
ATP13A4	-0.084340539	0.104819932	0.178130401	370	210
ATP13A5	0.007340025	0.88794604	0.92023361	370	20
ATP1A1	-0.232110893	6.26E-06	4.53E-05	370	371
ATP1A2	0.196799069	0.000136072	0.000666601	370	364
ATP1A3	-0.188256545	0.000265839	0.001179259	370	331
ATP1A4	-0.147924622	0.004299091	0.012671474	370	147
ATP1B1	0.003259294	0.950111504	0.965326467	370	371
ATP1B2	0.039595269	0.447025457	0.557334073	370	369
ATP1B3	-0.279429302	4.41E-08	5.83E-07	370	371
ATP1B4	0.015131944	0.771437632	0.835191815	370	18
ATP2A1	-0.177846128	0.000578556	0.002293273	370	364
ATP2A2	0.06147904	0.237486882	0.341554553	370	371
ATP2A3	-0.059082534	0.256307602	0.362988559	370	371
ATP2B1	-0.139568147	0.007094183	0.019315337	370	371
ATP2B2	0.18819825	0.000267031	0.001184017	370	371
ATP2B3	-0.035146796	0.499739809	0.606765997	370	139
ATP2B4	0.034368815	0.50928512	0.615467283	370	371
ATP2C1	-0.080533792	0.121508715	0.200339039	370	371
ATP2C2	-0.179395693	0.000516688	0.002080328	370	277
ATP4A	-0.035853811	0.491147949	0.598522721	370	116
ATP4B	0.003101705	0.952520736	0.966591183	370	68
ATP5A1	-0.012167453	0.815311451	0.866921153	370	371
ATP5B	-0.064844557	0.212730831	0.313463285	370	371
ATP5C1	-0.090288517	0.082429562	0.146477721	370	371
ATP5D	-0.02329657	0.654680047	0.742402999	370	371
ATP5EP2	-0.108576836	0.036576129	0.075713803	370	371
ATP5E	-0.14737123	0.004447578	0.013045444	370	371
ATP5F1	0.061772096	0.235253913	0.33934666	370	371
ATP5G1	-0.044923713	0.388243278	0.500620232	370	371
ATP5G2	-0.241239625	2.59E-06	2.10E-05	370	371
ATP5G3	-0.034545193	0.50711278	0.613772831	370	371
ATP5H	-0.042905675	0.409932504	0.521335963	370	371
ATP5I	-0.031312559	0.547683686	0.650584604	370	371
ATP5J2	-0.077961512	0.133910076	0.216573838	370	371
ATP5J	0.110677352	0.033076464	0.069691304	370	371
ATP5L2	-0.028301257	0.586861275	0.684591306	370	224
ATP5L	-0.126399673	0.014842779	0.035772786	370	371
ATP5O	-0.114838206	0.026980629	0.05876332	370	371
ATP5SL	-0.136574768	0.008436256	0.022364216	370	371
ATP5S	0.057250862	0.27137105	0.379076694	370	371
ATP6AP1L	-0.025169849	0.628920998	0.721280532	370	371
ATP6AP1	-0.043781693	0.400430557	0.512487316	370	371
ATP6AP2	0.03753935	0.47098759	0.579091203	370	371
ATP6V0A1	0.057301255	0.270948706	0.378592808	370	371
ATP6V0A2	-0.030491251	0.558240303	0.659819835	370	371
ATP6V0A4	-0.128219765	0.01345239	0.032915562	370	117
ATP6V0B	-0.038295621	0.462092	0.571123768	370	371
ATP6V0C	-0.10609751	0.041106481	0.083249295	370	371
ATP6V0D1	-0.008973488	0.863231709	0.902650751	370	371
ATP6V0D2	-0.08080043	0.120276145	0.198701498	370	340
ATP6V0E1	0.007872172	0.879881516	0.914206716	370	371
ATP6V0E2	0.259715989	3.92E-07	4.00E-06	370	371
ATP6V1A	0.043503628	0.403432287	0.51500564	370	371
ATP6V1B1	-0.155067725	0.0027456	0.008609768	370	348
ATP6V1B2	0.019856796	0.703043088	0.781150273	370	371
ATP6V1C1	0.123717715	0.017121133	0.040251028	370	371
ATP6V1C2	-0.163286653	0.00160105	0.005437456	370	371
ATP6V1D	0.010040727	0.847154535	0.891689789	370	371
ATP6V1E1	-0.105870645	0.041543701	0.083981087	370	371
ATP6V1E2	-0.088828142	0.087533207	0.154058754	370	370
ATP6V1F	-0.248575006	1.25E-06	1.12E-05	370	371
ATP6V1G1	0.218071805	2.26E-05	0.0001401	370	371
ATP6V1G2	-0.114245697	0.027784862	0.060205571	370	364
ATP6V1G3	-0.045202716	0.385300417	0.497558795	370	28
ATP6V1H	0.076114433	0.143400726	0.228920898	370	371
ATP7A	-0.107312074	0.038831236	0.079522603	370	371
ATP7B	0.350764646	3.51E-12	1.39E-10	370	371
ATP8A1	0.000976413	0.985045655	0.989166769	370	371
ATP8A2	-0.171035914	0.000940747	0.003463213	370	249
ATP8B1	-0.048326124	0.353289191	0.465645205	370	371
ATP8B2	-0.30231934	2.80E-09	5.09E-08	370	371
ATP8B3	-0.124795398	0.016171287	0.038371173	370	371
ATP8B4	0.25582962	5.90E-07	5.78E-06	370	371
ATP8B5P	-0.004725677	0.927717999	0.949157661	370	371
ATP9A	-0.102607553	0.048278687	0.09525681	370	371
ATP9B	-0.014749602	0.777058698	0.839282374	370	371
ATPAF1	0.158166885	0.002246975	0.007228419	370	371
ATPAF2	0.006677799	0.897997918	0.927274894	370	371
ATPBD4	-0.073849647	0.155728925	0.244594107	370	371
ATPIF1	0.08282477	0.111233829	0.186736357	370	371
ATRIP	-0.181282399	0.000449659	0.001848174	370	371
ATRNL1	-0.086167935	0.097480168	0.168007605	370	333
ATRN	0.062775523	0.22772044	0.330755805	370	371
ATRX	-0.021678616	0.67726403	0.761038638	370	371
ATR	-0.053484427	0.304212378	0.41464963	370	371
ATXN10	0.010069866	0.846716422	0.89132283	370	371
ATXN1L	0.03883623	0.455790802	0.565633476	370	371
ATXN1	-0.04605946	0.376348835	0.488603551	370	371
ATXN2L	-0.316066146	4.73E-10	1.07E-08	370	371
ATXN2	-0.068748096	0.186408992	0.282664023	370	371
ATXN3L	-0.028916663	0.57875044	0.677589696	370	11
ATXN3	0.21100733	4.19E-05	0.000242043	370	371
ATXN7L1	0.09106389	0.079819088	0.142691661	370	371
ATXN7L2	-0.18391331	0.000369604	0.001563988	370	371
ATXN7L3B	-0.098848772	0.057145291	0.109140877	370	371
ATXN7L3	-0.260445186	3.62E-07	3.73E-06	370	371
ATXN7	0.051836401	0.31937653	0.430692428	370	371
AUH	0.294361363	7.51E-09	1.22E-07	370	371
AUP1	-0.163345793	0.001594703	0.005418671	370	371
AURKAIP1	-0.016801716	0.747032582	0.815830671	370	371
AURKAPS1	-0.287688734	1.68E-08	2.48E-07	370	367
AURKA	-0.29940974	4.03E-09	7.02E-08	370	371
AURKB	-0.348147911	5.19E-12	1.95E-10	370	371
AURKC	-0.026057313	0.616870485	0.710556011	370	370
AUTS2	0.093919347	0.070776991	0.129454574	370	371
AVEN	0.068950652	0.185111689	0.281146228	370	371
AVIL	-0.012246881	0.814127717	0.866075613	370	369
AVL9	-0.102457736	0.048608659	0.095775067	370	371
AVPI1	0.18938695	0.000243695	0.001093444	370	371
AVPR1A	0.163035816	0.00162823	0.005512848	370	333
AVPR1B	-0.085391722	0.100546246	0.172219269	370	58
AVPR2	0.156988907	0.00242585	0.007712701	370	345
AVP	-0.06182561	0.23484776	0.338908879	370	99
AWAT1	0.054376222	0.296208486	0.40601799	370	75
AWAT2	0.03346504	0.520492087	0.625368998	370	82
AXIN1	-0.229944088	7.67E-06	5.42E-05	370	371
AXIN2	0.06434106	0.216311493	0.317869555	370	371
AXL	-0.012306921	0.813233197	0.865820423	370	371
AZGP1	0.320946042	2.46E-10	5.99E-09	370	371
AZI1	-0.434246544	1.71E-18	5.67E-16	370	371
AZI2	0.02030864	0.696616243	0.776130462	370	371
AZIN1	0.215785177	2.77E-05	0.000167394	370	371
AZU1	-0.049586581	0.340859669	0.453190492	370	200
B2M	0.221276672	1.70E-05	0.00010888	370	371
B3GALNT1	-0.159068922	0.002118231	0.006882967	370	370
B3GALNT2	0.024710316	0.635199981	0.7263491	370	371
B3GALT1	-0.026319637	0.613327889	0.707675096	370	142
B3GALT2	0.092822373	0.0741464	0.13440806	370	358
B3GALT4	-0.063505887	0.222345806	0.324724958	370	371
B3GALT5	-0.116707801	0.024572832	0.05435709	370	146
B3GALT6	-0.070121769	0.177741253	0.272025908	370	371
B3GALTL	-0.13537441	0.009035058	0.023702454	370	371
B3GAT1	-0.11077183	0.032926005	0.069407268	370	360
B3GAT2	-0.156925104	0.0024359	0.007738477	370	338
B3GAT3	-0.132913848	0.010381907	0.026557312	370	371
B3GNT1	-0.034700279	0.50520669	0.61176317	370	371
B3GNT2	-0.099788755	0.054810315	0.105449647	370	371
B3GNT3	-0.149919926	0.003800147	0.011394721	370	359
B3GNT4	-0.26097685	3.42E-07	3.55E-06	370	302
B3GNT5	-0.313776197	6.40E-10	1.39E-08	370	371
B3GNT6	-0.088263686	0.08957263	0.156763727	370	35
B3GNT7	-0.197979282	0.000123766	0.000616418	370	371
B3GNT8	-0.157136441	0.002402758	0.007652715	370	369
B3GNT9	-0.313932903	6.27E-10	1.37E-08	370	371
B3GNTL1	-0.232859111	5.83E-06	4.26E-05	370	371
B4GALNT1	-0.077247576	0.137519371	0.221190126	370	371
B4GALNT2	-0.160355507	0.001946238	0.006414055	370	185
B4GALNT3	-0.111526917	0.031744337	0.067313538	370	334
B4GALNT4	-0.185822441	0.000320052	0.001379804	370	286
B4GALT1	0.224038594	1.32E-05	8.75E-05	370	371
B4GALT2	-0.028489893	0.584369549	0.682124017	370	371
B4GALT3	-0.180591998	0.000473189	0.001928905	370	371
B4GALT4	-0.248879827	1.21E-06	1.09E-05	370	371
B4GALT5	-0.126219489	0.014987055	0.03606379	370	371
B4GALT6	-0.081584523	0.116708029	0.194175493	370	371
B4GALT7	-0.061053111	0.240758808	0.345236991	370	371
B9D1	0.016518544	0.751154371	0.819433653	370	371
B9D2	-0.199263331	0.000111568	0.000564989	370	371
BAALC	0.222563973	1.51E-05	9.84E-05	370	371
BAAT	0.268427689	1.53E-07	1.74E-06	370	371
BACE1	0.17339126	0.000796753	0.003010223	370	371
BACE2	-0.187479148	0.000282144	0.001241358	370	371
BACH1	0.034037117	0.513383567	0.619180737	370	371
BACH2	0.144431759	0.005316685	0.0151551	370	370
BAD	-0.171036059	0.000940737	0.003463213	370	371
BAG1	-0.052984013	0.308765689	0.419621397	370	371
BAG2	-0.036563217	0.482607084	0.590244848	370	371
BAG3	0.120253254	0.020512534	0.046751323	370	371
BAG4	0.003413805	0.947749774	0.963516585	370	371
BAG5	-0.095037838	0.067471312	0.124598024	370	371
BAGE2	-0.036093081	0.488258257	0.595829849	370	262
BAGE	-0.03604583	0.488828197	0.5962064	370	140
BAHCC1	-0.124510347	0.016417928	0.038863827	370	371
BAHD1	-0.075929839	0.144376766	0.230138737	370	371
BAI1	-0.169704751	0.00103239	0.003756033	370	338
BAI2	-0.255099428	6.37E-07	6.17E-06	370	346
BAI3	0.08191814	0.115215201	0.192217568	370	260
BAIAP2L1	-0.08365949	0.107664622	0.182028433	370	371
BAIAP2L2	-0.172466682	0.000850657	0.003174152	370	371
BAIAP2	0.083076217	0.110149003	0.185430829	370	371
BAIAP3	0.069020685	0.1846647	0.280681328	370	371
BAK1	-0.36994355	1.78E-13	1.10E-11	370	371
BAMBI	-0.051982792	0.318009927	0.42943088	370	371
BANF1	-0.096919797	0.06219541	0.116826039	370	371
BANF2	0.058830719	0.258343496	0.365248678	370	207
BANK1	-0.094869193	0.067961486	0.125189895	370	320
BANP	-0.001008021	0.984561627	0.988880097	370	371
BAP1	0.049574082	0.340981537	0.453292018	370	371
BARD1	-0.168601319	0.001114518	0.004008563	370	347
BARHL1	0.00149586	0.97709183	0.983807916	370	24
BARHL2	-0.190110933	0.000230431	0.001044276	370	16
BARX1	-0.092522187	0.075090847	0.135800937	370	254
BARX2	-0.100040613	0.05419832	0.104504349	370	213
BASE	-0.083544745	0.108149842	0.182589928	370	50
BASP1	-0.079053896	0.128529362	0.209435788	370	371
BAT1	-0.1861534	0.000312119	0.001352688	370	371
BAT2L1	-0.038641535	0.458054554	0.567744841	370	371
BAT2L2	-0.127536163	0.013960552	0.033979489	370	371
BAT2	-0.393730462	3.31E-15	3.69E-13	370	371
BAT3	-0.217856977	2.31E-05	0.000142571	370	371
BAT4	-0.174153533	0.000754704	0.002874951	370	371
BAT5	0.001570721	0.975945705	0.983150806	370	371
BATF2	-0.042930817	0.409657947	0.521186259	370	371
BATF3	-0.119982067	0.020801085	0.04733827	370	369
BATF	-0.050610173	0.330973761	0.443003176	370	371
BAX	-0.143422932	0.005648453	0.015967708	370	371
BAZ1A	-0.032369574	0.534243734	0.638694412	370	371
BAZ1B	-0.190391703	0.000225471	0.001026234	370	371
BAZ2A	-0.277152378	5.73E-08	7.36E-07	370	371
BAZ2B	0.032575902	0.531639758	0.636345064	370	371
BBC3	-0.075284776	0.147827366	0.234539205	370	371
BBOX1	0.069739202	0.180124613	0.275060749	370	362
BBS10	0.017030837	0.743702799	0.812769872	370	371
BBS12	-0.083774051	0.107181895	0.181355335	370	371
BBS1	0.034885102	0.502940031	0.609722588	370	371
BBS2	0.020106128	0.699494036	0.778248642	370	371
BBS4	-0.012664944	0.807904221	0.862184867	370	371
BBS5	-0.026708726	0.608089906	0.703345889	370	371
BBS7	-0.21956379	1.98E-05	0.000124781	370	371
BBS9	-0.047379085	0.362813419	0.474899404	370	371
BBX	-0.085519498	0.100036326	0.171493304	370	371
BCAM	-0.17615837	0.000653712	0.002545433	370	371
BCAN	0.01487439	0.775222818	0.838060115	370	355
BCAP29	0.072484418	0.16353802	0.254471954	370	371
BCAP31	0.1200078	0.020773555	0.047281019	370	371
BCAR1	-0.197158308	0.00013221	0.000650984	370	371
BCAR3	0.038743404	0.456869324	0.566663596	370	371
BCAR4	0.013050362	0.802177394	0.857486614	370	85
BCAS1	-0.111458304	0.031850196	0.067516451	370	344
BCAS2	0.074740404	0.150787873	0.238355629	370	371
BCAS3	0.105352785	0.042556445	0.08561138	370	371
BCAS4	-0.206408057	6.19E-05	0.000338524	370	371
BCAT1	-0.186264543	0.000309496	0.001344187	370	371
BCAT2	-0.263986022	2.48E-07	2.67E-06	370	371
BCCIP	0.021346326	0.681939079	0.764050972	370	371
BCDIN3D	0.082762153	0.111505282	0.187023056	370	371
BCHE	0.263366656	2.65E-07	2.84E-06	370	370
BCKDHA	0.237664071	3.68E-06	2.85E-05	370	371
BCKDHB	0.282784978	2.99E-08	4.09E-07	370	371
BCKDK	0.110123822	0.033969805	0.071198996	370	371
BCL10	-0.119063235	0.021805103	0.049257429	370	371
BCL11A	-0.28648821	1.93E-08	2.81E-07	370	351
BCL11B	-0.073637558	0.15692323	0.246101283	370	369
BCL2A1	-0.085661656	0.099471426	0.17078943	370	371
BCL2L10	0.097913318	0.059550229	0.112825455	370	319
BCL2L11	-0.129030063	0.012871187	0.031813869	370	371
BCL2L12	-0.107364837	0.038734859	0.079349703	370	371
BCL2L13	0.149722169	0.003847147	0.011520045	370	371
BCL2L14	0.0568038	0.275137514	0.383092645	370	355
BCL2L15	-0.075885054	0.144614325	0.230480527	370	359
BCL2L1	-0.040861082	0.432622494	0.543047403	370	371
BCL2L2	-0.103758711	0.045805263	0.09112567	370	371
BCL2	-0.012385882	0.812057163	0.865076883	370	371
BCL3	0.044816437	0.389378427	0.50166184	370	371
BCL6B	0.178969407	0.000533066	0.002137197	370	371
BCL6	0.167922316	0.001168003	0.004170065	370	371
BCL7A	-0.168058174	0.001157116	0.004139593	370	371
BCL7B	-0.014663358	0.778328249	0.840075963	370	371
BCL7C	-0.200164768	0.00010369	0.000532264	370	371
BCL8	-0.05122747	0.325102084	0.436728505	370	219
BCL9L	-0.236185144	4.24E-06	3.23E-05	370	371
BCL9	-0.159141094	0.002108227	0.006856038	370	371
BCLAF1	0.049210897	0.344534815	0.45703396	370	371
BCMO1	0.053836777	0.301033093	0.411329306	370	316
BCO2	0.230524151	7.26E-06	5.16E-05	370	370
BCORL1	-0.178963574	0.000533293	0.002137678	370	371
BCORL2	0.037574563	0.47057133	0.578829466	370	202
BCOR	-0.163521415	0.001575989	0.005368652	370	371
BCR	-0.011528496	0.824849088	0.874588511	370	371
BCS1L	-0.021195342	0.684067346	0.765628948	370	371
BCYRN1	-0.084146957	0.105622397	0.179204928	370	3
BDH1	0.40007205	1.08E-15	1.50E-13	370	371
BDH2	0.072590889	0.162918635	0.25366667	370	371
BDKRB1	-0.226828696	1.02E-05	6.98E-05	370	361
BDKRB2	-0.045030282	0.387117607	0.499362663	370	371
BDNFOS	0.280355913	3.97E-08	5.27E-07	370	371
BDNF	-0.093957048	0.070663449	0.129287959	370	344
BDP1	-0.034200326	0.511364824	0.617269149	370	371
BEAN	0.019163876	0.712939972	0.788715577	370	351
BECN1	-0.063146485	0.224979179	0.327848032	370	371
BEGAIN	-0.09731009	0.06114496	0.115167806	370	345
BEND2	0.020906832	0.688141103	0.768978409	370	33
BEND3	-0.200185848	0.000103512	0.000531488	370	371
BEND4	-0.013471935	0.795925449	0.853119395	370	228
BEND5	-0.063655006	0.221259677	0.323565682	370	355
BEND6	-0.073890314	0.155500712	0.244293446	370	279
BEND7	0.037698846	0.46910374	0.577345073	370	371
BEST1	-0.272978057	9.19E-08	1.11E-06	370	370
BEST2	-0.099546429	0.055404553	0.106366917	370	57
BEST3	-0.144725672	0.00522338	0.01493401	370	120
BEST4	-0.207600931	5.60E-05	0.000310799	370	352
BET1L	-0.132137299	0.010842441	0.027551417	370	371
BET1	0.12162118	0.019109416	0.044098796	370	371
BET3L	0.047095873	0.365692445	0.477929134	370	209
BEX1	-0.1097374	0.034605558	0.072333641	370	299
BEX2	-0.205571173	6.64E-05	0.000359353	370	353
BEX4	-0.139952728	0.006936383	0.018958243	370	371
BEX5	-0.085994818	0.098157459	0.168868126	370	364
BEYLA	-0.081031643	0.11921525	0.197362524	370	17
BFAR	-0.273117341	9.05E-08	1.10E-06	370	371
BFSP1	-0.309379244	1.14E-09	2.31E-08	370	371
BFSP2	-0.130194064	0.012075026	0.030167878	370	274
BGLAP	-0.172965111	0.000821193	0.003086175	370	371
BGN	0.02020189	0.698132677	0.777278108	370	371
BHLHA15	0.012412004	0.81166819	0.864847499	370	344
BHLHB9	0.02472641	0.634979624	0.726148068	370	371
BHLHE22	0.109154479	0.035583734	0.07396694	370	329
BHLHE40	0.050319364	0.333763441	0.445778712	370	371
BHLHE41	-0.197180186	0.000131978	0.000650003	370	369
BHMT2	0.274327999	7.90E-08	9.76E-07	370	371
BHMT	0.275315709	7.06E-08	8.87E-07	370	371
BICC1	0.007654328	0.883181428	0.916679192	370	343
BICD1	-0.141075854	0.006493367	0.017941865	370	367
BICD2	-0.082435732	0.112928797	0.189056093	370	371
BID	0.081467783	0.11723396	0.194806484	370	371
BIK	-0.183589482	0.000378687	0.001595642	370	359
BIN1	-0.099818717	0.05473721	0.105329344	370	371
BIN2	0.032511869	0.532447205	0.637043614	370	371
BIN3	-0.06733646	0.195636309	0.293395554	370	371
BIRC2	-0.045082235	0.386569554	0.498849505	370	371
BIRC3	0.009039051	0.862242357	0.901900254	370	371
BIRC5	-0.408797261	2.23E-16	3.77E-14	370	371
BIRC6	0.032371458	0.534219931	0.638694412	370	371
BIRC7	-0.175573245	0.000681812	0.002637999	370	278
BIRC8	-0.023500932	0.651849209	0.739950993	370	6
BIVM	-0.038074484	0.464683404	0.573392553	370	371
BLCAP	0.139025647	0.007322237	0.019825171	370	371
BLID	0.034220803	0.511111845	0.617075945	370	44
BLK	0.14795968	0.004289837	0.012651684	370	321
BLMH	-0.164947016	0.001431375	0.004953999	370	371
BLM	-0.279231686	4.52E-08	5.95E-07	370	371
BLNK	0.072877694	0.161258934	0.251530344	370	371
BLOC1S1	0.081633814	0.116486521	0.193920321	370	371
BLOC1S2	0.112434459	0.030372184	0.064858296	370	371
BLOC1S3	-0.151683618	0.003403411	0.010340514	370	371
BLVRA	-0.275160963	7.19E-08	9.01E-07	370	371
BLVRB	0.260663764	3.54E-07	3.65E-06	370	371
BLZF1	0.086458018	0.096353613	0.166454953	370	371
BMF	-0.140742655	0.006622076	0.018216652	370	371
BMI1	-0.034696406	0.50525425	0.611783576	370	371
BMP10	0.201174469	9.55E-05	0.000494619	370	71
BMP15	0.031134273	0.549966894	0.652402075	370	13
BMP1	0.097248194	0.061310566	0.115425164	370	371
BMP2K	-0.09281698	0.07416328	0.134426427	370	371
BMP2	-0.008934595	0.863818722	0.902980196	370	371
BMP3	-0.06238607	0.230623764	0.334168786	370	106
BMP4	0.064007019	0.218710773	0.320544106	370	371
BMP5	0.176416603	0.000641655	0.002505991	370	230
BMP6	-0.008917793	0.864072339	0.903150532	370	371
BMP7	-0.236923745	3.95E-06	3.03E-05	370	207
BMP8A	-0.199181763	0.000112308	0.000568072	370	371
BMP8B	-0.232282733	6.16E-06	4.47E-05	370	359
BMPER	0.162967708	0.001635683	0.005534319	370	333
BMPR1A	-0.090641493	0.081232761	0.144749699	370	371
BMPR1B	-0.099062627	0.056606947	0.108268394	370	282
BMPR2	-0.004306089	0.934120591	0.953700119	370	371
BMS1P4	0.006768746	0.896616442	0.926328515	370	368
BMS1P5	-0.00829552	0.873474625	0.90987511	370	371
BMS1	-0.236469885	4.13E-06	3.15E-05	370	371
BMX	0.269908857	1.29E-07	1.51E-06	370	350
BNC1	0.009012182	0.86264779	0.902229592	370	254
BNC2	-0.080945027	0.119611819	0.197882964	370	369
BNIP1	-0.163630708	0.001564446	0.005333143	370	371
BNIP2	0.035652137	0.493590664	0.600837909	370	371
BNIP3L	-0.118767961	0.022136547	0.049938205	370	371
BNIP3	0.284430915	2.47E-08	3.46E-07	370	371
BNIPL	-0.032229872	0.536010491	0.640268678	370	369
BOC	0.126779707	0.014542472	0.035172407	370	371
BOD1L	-0.082592588	0.112242982	0.188129285	370	371
BOD1	-0.161946844	0.0017512	0.005862132	370	371
BOK	0.304575314	2.10E-09	3.98E-08	370	371
BOLA1	-0.036355948	0.485094155	0.592813505	370	371
BOLA2	-0.225067059	1.20E-05	8.05E-05	370	371
BOLA3	-0.203520059	7.87E-05	0.000417125	370	371
BOLL	-0.126407921	0.014836205	0.035761266	370	88
BOP1	0.0698843	0.179217898	0.273905084	370	371
BPESC1	-0.150364062	0.003696481	0.011127424	370	136
BPGM	-0.064255657	0.216923102	0.318556836	370	371
BPHL	0.291718045	1.03E-08	1.62E-07	370	371
BPIL1	0.030361329	0.559919225	0.661451067	370	277
BPIL2	-0.043545746	0.402976754	0.514753968	370	55
BPIL3	-0.080295626	0.122617962	0.201917263	370	38
BPI	0.088261864	0.089579272	0.156763727	370	280
BPNT1	0.172712499	0.000836006	0.003132979	370	371
BPTF	-0.183909166	0.000369719	0.001564142	370	371
BPY2	0.111203665	0.032245699	0.068267675	370	106
BRAF	-0.005695393	0.912939392	0.938277888	370	371
BRAP	-0.197354448	0.000130145	0.00064336	370	371
BRCA1	-0.283319463	2.81E-08	3.87E-07	370	371
BRCA2	-0.218511823	2.18E-05	0.000135454	370	368
BRCC3	0.089970896	0.083518616	0.148056405	370	371
BRD1	-0.066627786	0.200392416	0.29910974	370	371
BRD2	-0.055280527	0.288236909	0.397745772	370	371
BRD3	-0.014278785	0.783996466	0.844258248	370	371
BRD4	-0.098363033	0.058383829	0.111037961	370	371
BRD7P3	-0.067062771	0.19746325	0.295534736	370	109
BRD7	-0.121083417	0.01965072	0.045096376	370	371
BRD8	-0.227401693	9.72E-06	6.67E-05	370	371
BRD9	-0.380836164	2.99E-14	2.43E-12	370	371
BRDT	-0.105888152	0.041509821	0.083929631	370	58
BREA2	-0.092779949	0.074279284	0.134599953	370	320
BRE	-0.033599908	0.518811698	0.623885547	370	371
BRF1	-0.106933258	0.039529153	0.080636881	370	371
BRF2	-0.183390879	0.000384359	0.001617491	370	371
BRI3BP	-0.275623907	6.82E-08	8.60E-07	370	371
BRI3	-0.068448576	0.188339565	0.284789435	370	371
BRIP1	-0.136792031	0.008331733	0.022122456	370	368
BRIX1	-0.187446153	0.000282856	0.001243997	370	371
BRMS1L	-0.04460894	0.39157977	0.503846294	370	371
BRMS1	-0.203260775	8.04E-05	0.000424924	370	371
BRP44L	0.341912259	1.30E-11	4.50E-10	370	371
BRP44	0.093607975	0.071720422	0.130847593	370	371
BRPF1	-0.289253311	1.39E-08	2.11E-07	370	371
BRPF3	-0.042631793	0.412930402	0.52423279	370	371
BRS3	-0.2139557	3.25E-05	0.000192713	370	70
BRSK1	-0.273218609	8.95E-08	1.09E-06	370	371
BRSK2	-0.245065579	1.78E-06	1.52E-05	370	285
BRWD1	0.070780105	0.173694737	0.267088809	370	371
BRWD3	0.059256208	0.254909959	0.361368833	370	370
BSCL2	-0.092486601	0.075203455	0.135953106	370	371
BSDC1	0.324979729	1.42E-10	3.69E-09	370	371
BSG	-0.182964157	0.000396816	0.001661839	370	371
BSND	-0.145414847	0.005010351	0.014413892	370	164
BSN	0.056138607	0.280807218	0.389381318	370	371
BSPRY	-0.144527164	0.005286235	0.015083409	370	364
BST1	0.145305722	0.005043552	0.014492664	370	371
BST2	0.084602769	0.103740596	0.176672948	370	371
BSX	-0.106997665	0.03940975	0.080434488	370	5
BTAF1	0.064137677	0.21777005	0.319494435	370	371
BTBD10	-0.178643594	0.000545906	0.00217935	370	371
BTBD11	0.040017204	0.442194563	0.552878302	370	370
BTBD12	-0.062492935	0.229824502	0.333367068	370	371
BTBD16	0.253293696	7.69E-07	7.23E-06	370	366
BTBD17	-0.278189192	5.09E-08	6.65E-07	370	100
BTBD18	-0.06142089	0.237931731	0.34209555	370	214
BTBD19	0.165350696	0.001392698	0.004842962	370	357
BTBD1	-0.126723448	0.014586589	0.035249155	370	371
BTBD2	-0.197061971	0.000133235	0.000655434	370	371
BTBD3	-0.163990234	0.001527017	0.005222528	370	371
BTBD6	-0.143415286	0.005651037	0.015971055	370	371
BTBD7	-0.066069131	0.204200543	0.303542995	370	371
BTBD8	-0.068251017	0.189620956	0.286140637	370	276
BTBD9	-0.232947497	5.78E-06	4.22E-05	370	371
BTC	-0.029864691	0.566359431	0.667028701	370	293
BTD	0.19439219	0.000164808	0.000787176	370	371
BTF3L1	-0.023587058	0.650657668	0.739081386	370	42
BTF3L4	-0.181323822	0.000448282	0.001844419	370	371
BTF3	-0.120243772	0.020522564	0.046768534	370	371
BTG1	-0.084958202	0.102291697	0.174578531	370	371
BTG2	-0.066168171	0.203521632	0.302669301	370	371
BTG3	-0.238444511	3.41E-06	2.66E-05	370	371
BTG4	0.024299142	0.64084045	0.730952905	370	19
BTK	-0.044864024	0.388874636	0.50123968	370	371
BTLA	0.068110249	0.190537892	0.287219724	370	343
BTN1A1	-0.120052927	0.020725351	0.047187478	370	156
BTN2A1	-0.248826423	1.22E-06	1.09E-05	370	371
BTN2A2	-0.049770179	0.33907275	0.451387058	370	371
BTN2A3	-0.077377435	0.136857371	0.220374438	370	368
BTN3A1	0.017539957	0.73632098	0.80719502	370	371
BTN3A2	0.067416707	0.195102983	0.292727943	370	371
BTN3A3	0.055552399	0.285868747	0.395025122	370	371
BTNL2	-0.04370128	0.401297242	0.513200903	370	23
BTNL3	0.138681373	0.007470338	0.020171331	370	165
BTNL8	0.019792586	0.703958113	0.781818125	370	349
BTNL9	0.338529239	2.12E-11	6.99E-10	370	371
BTRC	-0.00305473	0.953238983	0.967122989	370	371
BUB1B	-0.389970718	6.35E-15	6.45E-13	370	371
BUB1	-0.389341725	7.07E-15	7.04E-13	370	371
BUB3	-0.091686643	0.077771253	0.13977939	370	371
BUD13	-0.260428986	3.63E-07	3.73E-06	370	371
BUD31	-0.175437184	0.000688504	0.002658729	370	371
BVES	0.009301118	0.858289877	0.899040482	370	363
BYSL	-0.097530079	0.06055935	0.114313376	370	371
BZRAP1	-0.090457597	0.081854514	0.145604259	370	371
BZW1	0.235914618	4.35E-06	3.30E-05	370	371
BZW2	-0.12146208	0.019268195	0.044392388	370	371
C10orf105	0.255955916	5.83E-07	5.72E-06	370	369
C10orf107	0.004077919	0.937604097	0.956178594	370	217
C10orf108	-0.029415317	0.572217066	0.672192251	370	368
C10orf10	0.159369004	0.002076918	0.006766371	370	371
C10orf110	-0.162842011	0.001649519	0.005571433	370	365
C10orf111	-0.161685279	0.001781977	0.005950476	370	354
C10orf113	-0.063144417	0.224994393	0.327848032	370	10
C10orf114	0.043729928	0.400988357	0.512871729	370	371
C10orf116	0.220924985	1.75E-05	0.000111841	370	371
C10orf118	0.0726078	0.162820417	0.253573198	370	371
C10orf119	-0.0715368	0.169128795	0.261435579	370	371
C10orf11	-0.026282561	0.613828046	0.708088149	370	371
C10orf120	-0.014374173	0.78258947	0.843268994	370	5
C10orf122	-0.024567674	0.637154376	0.728075797	370	8
C10orf125	0.331289426	5.94E-11	1.74E-09	370	371
C10orf128	0.081058238	0.119093692	0.197205929	370	346
C10orf129	0.104677499	0.043908221	0.087958068	370	166
C10orf12	-0.076243682	0.142720335	0.228100643	370	371
C10orf131	-0.023782404	0.647958406	0.736877918	370	155
C10orf137	-0.112415646	0.030400104	0.064898294	370	371
C10orf140	0.038890863	0.455156712	0.565102331	370	371
C10orf18	-0.11627744	0.025110006	0.055336454	370	371
C10orf25	0.182117953	0.000422637	0.001755948	370	371
C10orf26	0.057924247	0.265764502	0.373198027	370	371
C10orf27	-0.059234453	0.255084742	0.36153943	370	43
C10orf28	-0.042638503	0.412856801	0.524214989	370	371
C10orf2	0.039846716	0.444142954	0.554851441	370	371
C10orf32	0.179773375	0.00050257	0.002031695	370	371
C10orf35	-0.264723283	2.29E-07	2.50E-06	370	365
C10orf41	-0.053308068	0.305811991	0.416374145	370	371
C10orf46	0.048284182	0.353707628	0.46604255	370	371
C10orf47	0.274866848	7.43E-08	9.25E-07	370	371
C10orf4	0.067846764	0.19226291	0.289272842	370	371
C10orf50	-0.081922133	0.115197424	0.192207963	370	165
C10orf53	-0.076346299	0.142181897	0.227400266	370	6
C10orf54	-0.081599034	0.116642783	0.194099359	370	371
C10orf55	-0.076463037	0.141571257	0.22655495	370	306
C10orf57	0.405621463	3.99E-16	6.41E-14	370	371
C10orf58	0.172805001	0.000830554	0.003114889	370	371
C10orf62	-0.063556811	0.221974471	0.324362076	370	309
C10orf67	-0.179625749	0.000508045	0.002049255	370	147
C10orf68	-0.036305022	0.485706279	0.593306793	370	331
C10orf71	-0.00768419	0.882728955	0.916352782	370	35
C10orf72	0.131609033	0.011165979	0.028276171	370	371
C10orf75	0.11921326	0.021638355	0.048914025	370	371
C10orf76	0.053714391	0.302134888	0.412353993	370	371
C10orf78	-0.209987572	4.57E-05	0.000260634	370	371
C10orf79	0.04941767	0.342508946	0.45481678	370	365
C10orf81	-0.165951108	0.001336944	0.004676019	370	289
C10orf82	-0.133381545	0.010112978	0.025999581	370	81
C10orf84	-0.061321599	0.238692657	0.342793766	370	371
C10orf88	-0.103855236	0.045602786	0.090804469	370	371
C10orf90	-0.170723658	0.000961544	0.003525188	370	178
C10orf91	-0.214136625	3.20E-05	0.00019027	370	158
C10orf93	-0.011990666	0.817947668	0.869167562	370	196
C10orf95	-0.199122126	0.000112852	0.000570186	370	345
C10orf96	-0.078904059	0.12925735	0.210432698	370	15
C10orf99	0.050696382	0.330149675	0.442108074	370	55
C11orf10	-0.12008255	0.02069376	0.047126325	370	371
C11orf16	-0.086681204	0.095493941	0.165256279	370	133
C11orf17	-0.206550032	6.12E-05	0.000335343	370	371
C11orf1	0.185431628	0.000329661	0.001417245	370	371
C11orf20	-0.242860296	2.21E-06	1.84E-05	370	250
C11orf21	0.081469321	0.117227022	0.194806484	370	360
C11orf24	0.246551371	1.53E-06	1.34E-05	370	371
C11orf2	-0.017539373	0.73632944	0.80719502	370	371
C11orf30	-0.069630507	0.180806073	0.275932173	370	371
C11orf31	0.016996057	0.74420794	0.813102478	370	371
C11orf34	-0.021966779	0.673219809	0.757732465	370	81
C11orf35	-0.027998156	0.590875218	0.688688773	370	371
C11orf36	-0.18242774	0.000413008	0.00171917	370	15
C11orf41	-0.143231042	0.005713625	0.016111372	370	316
C11orf42	0.052823703	0.310233805	0.421274548	370	176
C11orf45	-0.017188755	0.741410572	0.810891102	370	369
C11orf46	0.130171305	0.012090166	0.030198131	370	371
C11orf48	-0.171241819	0.000927261	0.003420907	370	371
C11orf49	-0.286738454	1.88E-08	2.75E-07	370	371
C11orf51	-0.059751685	0.250951627	0.357028988	370	371
C11orf52	0.207580495	5.61E-05	0.000311249	370	371
C11orf53	-0.156720826	0.00246833	0.007829019	370	104
C11orf54	0.322119421	2.10E-10	5.19E-09	370	371
C11orf57	-0.074592352	0.151600774	0.239393677	370	371
C11orf58	0.029330124	0.573330795	0.673143334	370	371
C11orf59	-0.17302435	0.000817755	0.003075573	370	371
C11orf61	-0.183914229	0.000369579	0.001563988	370	371
C11orf63	-0.054346197	0.29647566	0.406244453	370	367
C11orf65	0.20490086	7.02E-05	0.000377563	370	360
C11orf66	0.231700471	6.50E-06	4.68E-05	370	371
C11orf67	-0.001479308	0.977345243	0.983963611	370	371
C11orf68	-0.170074225	0.001006162	0.003671873	370	371
C11orf70	-0.11864205	0.022279204	0.050197501	370	234
C11orf71	0.243002531	2.18E-06	1.81E-05	370	371
C11orf73	-0.093363466	0.072468436	0.131966744	370	371
C11orf74	-0.044457129	0.393195089	0.505447826	370	371
C11orf75	0.08723343	0.093393139	0.162170149	370	371
C11orf80	-0.143144318	0.0057433	0.016185886	370	371
C11orf82	-0.272323825	9.89E-08	1.19E-06	370	371
C11orf83	-0.164091038	0.001516671	0.005194277	370	371
C11orf84	-0.444686818	2.05E-19	9.48E-17	370	371
C11orf85	0.07561709	0.146041976	0.232365486	370	141
C11orf86	-0.031150728	0.549755968	0.652268382	370	265
C11orf87	0.062827089	0.227337977	0.3304171	370	74
C11orf88	-0.096078868	0.064509297	0.120253973	370	159
C11orf90	-0.116629018	0.02467042	0.054536654	370	62
C11orf92	-0.199507493	0.000109381	0.000555895	370	369
C11orf93	-0.319961395	2.81E-10	6.74E-09	370	367
C11orf94	-0.043847183	0.399725547	0.511716511	370	23
C11orf95	0.040378639	0.438080119	0.548584583	370	371
C11orf9	-0.210571151	4.35E-05	0.000249883	370	371
C12orf10	-0.254000754	7.14E-07	6.80E-06	370	371
C12orf11	-0.086417065	0.096512026	0.166670647	370	371
C12orf12	-0.042718369	0.411981346	0.523336886	370	17
C12orf23	0.02867707	0.581901952	0.68012031	370	371
C12orf24	-0.14876442	0.004082295	0.012127569	370	371
C12orf26	0.006240235	0.904648719	0.932258007	370	371
C12orf27	-0.187227554	0.000287617	0.001261817	370	367
C12orf29	0.219096276	2.07E-05	0.000129397	370	371
C12orf32	-0.364819671	4.02E-13	2.15E-11	370	371
C12orf34	-0.154518065	0.00284389	0.008863577	370	371
C12orf35	0.186260335	0.000309595	0.001344323	370	371
C12orf36	-0.143842426	0.005508301	0.015625284	370	174
C12orf39	-0.079185155	0.127894255	0.208554419	370	312
C12orf40	-0.01924697	0.711750568	0.787936628	370	27
C12orf41	-0.284415859	2.47E-08	3.46E-07	370	371
C12orf42	-0.12610938	0.015075825	0.036242379	370	243
C12orf43	-0.151866537	0.003364492	0.010236317	370	371
C12orf44	-0.124298159	0.016603655	0.039242854	370	371
C12orf45	-0.048551019	0.3510508	0.463570946	370	371
C12orf47	-0.368585588	2.21E-13	1.30E-11	370	371
C12orf48	-0.384264633	1.68E-14	1.47E-12	370	371
C12orf49	-0.200961656	9.72E-05	0.000502257	370	371
C12orf4	-0.119220566	0.021630263	0.048901282	370	371
C12orf50	-0.004665303	0.928638989	0.949856032	370	72
C12orf51	-0.07679287	0.139856783	0.224562259	370	371
C12orf52	0.061613576	0.236459928	0.340643191	370	371
C12orf53	-0.125003411	0.015993356	0.038039593	370	282
C12orf54	-0.026460489	0.611429418	0.706098016	370	43
C12orf56	-0.159576401	0.002048797	0.006692267	370	134
C12orf57	-0.113783075	0.028427027	0.061316937	370	371
C12orf59	-0.105285427	0.042689687	0.085844751	370	269
C12orf5	0.021143757	0.68479505	0.766001515	370	371
C12orf60	0.096317835	0.063844674	0.119215821	370	371
C12orf61	-0.05936383	0.254046522	0.360478263	370	370
C12orf62	-0.067166569	0.196768916	0.294716965	370	371
C12orf63	-0.025213121	0.628331093	0.720728468	370	228
C12orf65	-0.135073034	0.009191215	0.024036149	370	371
C12orf66	0.25731677	5.05E-07	5.03E-06	370	371
C12orf68	0.167005836	0.001243943	0.004404877	370	369
C12orf69	0.022865464	0.66066795	0.747491305	370	370
C12orf70	-0.188788588	0.000255193	0.001138362	370	261
C12orf71	0.030784215	0.554463426	0.656460491	370	142
C12orf72	0.304728351	2.06E-09	3.91E-08	370	371
C12orf73	-0.227650736	9.50E-06	6.54E-05	370	371
C12orf74	-0.094340446	0.069517243	0.127536837	370	282
C12orf75	-0.329673369	7.44E-11	2.12E-09	370	371
C12orf76	-0.115151008	0.026564182	0.05801487	370	371
C12orf77	-0.032077361	0.537942586	0.641653227	370	12
C13orf15	0.143635957	0.005576886	0.015801839	370	371
C13orf16	-0.023488555	0.652020506	0.740061105	370	284
C13orf18	-0.086049197	0.097944308	0.168603344	370	371
C13orf1	0.353836219	2.21E-12	9.31E-11	370	371
C13orf23	-0.196895733	0.000135022	0.000663031	370	371
C13orf26	0.119859279	0.02093289	0.047594731	370	50
C13orf27	0.081840244	0.115562414	0.192687848	370	371
C13orf29	-0.172921207	0.00082375	0.003094617	370	371
C13orf30	-0.169937953	0.001015763	0.00370352	370	70
C13orf31	0.145924125	0.00485799	0.014038421	370	371
C13orf33	-0.048398562	0.352567231	0.464878177	370	356
C13orf34	-0.201463116	9.33E-05	0.000483947	370	371
C13orf35	-0.116815723	0.02443969	0.054110636	370	151
C13orf36	-0.071064443	0.171968385	0.265002643	370	40
C13orf37	-0.158003445	0.002271052	0.007293981	370	371
C13orf38	-0.130225824	0.012053925	0.030130276	370	83
C13orf39	-0.150566708	0.003650038	0.011000915	370	10
C14orf101	-0.009387316	0.856990612	0.898151768	370	371
C14orf102	0.131334329	0.011337574	0.028637904	370	371
C14orf104	-0.019978176	0.701314531	0.779969189	370	371
C14orf105	0.066441801	0.201654427	0.300543091	370	364
C14orf106	-0.186414599	0.000305988	0.001332727	370	371
C14orf109	-0.222060048	1.58E-05	0.000102187	370	371
C14orf115	-0.110943369	0.032654313	0.068971505	370	44
C14orf118	-0.101092161	0.051704176	0.100600703	370	371
C14orf119	-0.204927575	7.00E-05	0.000376927	370	371
C14orf126	0.155136867	0.002733458	0.00857574	370	371
C14orf128	-0.168941401	0.001088586	0.003928059	370	371
C14orf129	0.08683936	0.094888461	0.164408412	370	371
C14orf132	-0.156536993	0.002497851	0.007916351	370	366
C14orf135	-0.117182421	0.02399194	0.053302937	370	371
C14orf138	-0.061286609	0.23896121	0.343129971	370	371
C14orf139	-0.017481209	0.73717156	0.807851467	370	371
C14orf142	0.019271772	0.711395691	0.787772182	370	371
C14orf143	-0.168474784	0.001124311	0.004039409	370	371
C14orf145	-0.176377751	0.000643456	0.002512038	370	370
C14orf147	0.153695846	0.002996901	0.009269294	370	371
C14orf148	0.037375218	0.472930537	0.580967554	370	355
C14orf149	0.175699773	0.000675642	0.002617688	370	370
C14orf153	-0.097863311	0.059681112	0.11297673	370	371
C14orf156	0.014460438	0.781317643	0.84223852	370	371
C14orf159	-0.022966517	0.6592624	0.746197689	370	371
C14orf162	0.141985368	0.006153369	0.017159494	370	287
C14orf165	-0.052336102	0.314727416	0.426240624	370	10
C14orf166B	-0.024093381	0.643670873	0.733090049	370	85
C14orf166	-0.055253728	0.288471059	0.397931064	370	371
C14orf167	0.087884618	0.090963494	0.158656516	370	371
C14orf169	-0.121643021	0.019087709	0.044073404	370	371
C14orf174	-0.195135073	0.000155383	0.000747532	370	316
C14orf176	-0.186234132	0.000310212	0.001346414	370	371
C14orf178	-0.01469703	0.777832517	0.839789807	370	128
C14orf179	0.064075991	0.218213825	0.319933457	370	371
C14orf180	0.055391531	0.287268416	0.396711589	370	211
C14orf181	-0.173463325	0.000792687	0.002998273	370	371
C14orf182	0.145061664	0.005118525	0.014669891	370	359
C14orf183	-0.08069008	0.120785063	0.199409964	370	51
C14orf184	-0.098330964	0.058466374	0.111155765	370	143
C14orf19	-0.091396605	0.078719639	0.141119887	370	328
C14orf1	0.172707457	0.000836304	0.003133507	370	371
C14orf21	0.052150945	0.316444889	0.428013787	370	371
C14orf23	-0.10285531	0.047737116	0.094375194	370	18
C14orf28	0.176896507	0.000619794	0.002435893	370	371
C14orf2	0.008796535	0.865903024	0.904399709	370	371
C14orf33	-0.07967052	0.125566854	0.20560063	370	371
C14orf34	-0.096771335	0.062598871	0.117484193	370	123
C14orf37	-0.024472382	0.638461407	0.72915777	370	357
C14orf39	-0.067952279	0.191570742	0.288405677	370	42
C14orf43	-0.048221083	0.354337741	0.466755218	370	371
C14orf45	0.059759796	0.250887187	0.357002957	370	371
C14orf48	0.049980792	0.337030278	0.449448905	370	48
C14orf49	-0.065603351	0.207415444	0.307267287	370	371
C14orf4	-0.027888181	0.592334719	0.689845217	370	371
C14orf50	-0.14147431	0.006342395	0.017610202	370	292
C14orf53	0.297310173	5.22E-09	8.84E-08	370	186
C14orf64	-0.089079858	0.086635847	0.152888594	370	279
C14orf68	0.399645342	1.17E-15	1.57E-13	370	369
C14orf70	-0.036730673	0.480602799	0.588305759	370	59
C14orf72	-0.069281628	0.183006225	0.278649496	370	278
C14orf73	0.171573575	0.000905908	0.003352682	370	371
C14orf79	-0.011064024	0.831798488	0.880083355	370	371
C14orf80	-0.275159756	7.19E-08	9.01E-07	370	371
C14orf86	0.023797786	0.647746061	0.736720543	370	6
C14orf93	-0.327960043	9.44E-11	2.58E-09	370	371
C15orf17	-0.286761232	1.87E-08	2.74E-07	370	371
C15orf21	-0.161515361	0.001802234	0.006011069	370	371
C15orf23	-0.265878572	2.02E-07	2.23E-06	370	371
C15orf24	0.041806483	0.422042087	0.533396082	370	371
C15orf26	-0.132957018	0.01035682	0.026501077	370	275
C15orf27	-0.106533874	0.040276418	0.081876204	370	369
C15orf28	-0.051874188	0.319023406	0.430361884	370	282
C15orf29	-0.104169227	0.044949329	0.089736499	370	371
C15orf2	0.111885145	0.031196519	0.066356721	370	116
C15orf32	-0.078154542	0.132946855	0.215365689	370	7
C15orf33	0.144267417	0.005369507	0.015294726	370	358
C15orf34	0.079542568	0.126177186	0.206345583	370	370
C15orf37	0.064868585	0.212561023	0.313282584	370	371
C15orf38	-0.207326649	5.73E-05	0.000316924	370	371
C15orf39	-0.302634877	2.69E-09	4.95E-08	370	371
C15orf40	-0.138378842	0.007602684	0.020462129	370	371
C15orf41	-0.085247821	0.101122984	0.172969183	370	371
C15orf42	-0.401238153	8.78E-16	1.24E-13	370	371
C15orf43	0.383872625	1.79E-14	1.56E-12	370	225
C15orf44	-0.045792042	0.379129104	0.491412492	370	371
C15orf48	-0.255546686	6.08E-07	5.93E-06	370	367
C15orf50	-0.031682319	0.542963313	0.646210355	370	161
C15orf51	0.010469919	0.840706491	0.886495247	370	281
C15orf52	-0.192036332	0.000198365	0.000921386	370	371
C15orf53	0.015519576	0.765750973	0.831003726	370	159
C15orf54	-0.036689587	0.481094139	0.588755908	370	184
C15orf55	-0.120744907	0.019998258	0.045746389	370	40
C15orf56	-0.227231463	9.87E-06	6.75E-05	370	179
C15orf57	-0.108828635	0.036140685	0.074925203	370	371
C15orf58	0.029239299	0.574519268	0.674181119	370	371
C15orf59	-0.041032774	0.430689717	0.541182029	370	341
C15orf5	-0.144921598	0.005162004	0.014777617	370	74
C15orf60	-0.100862685	0.052240148	0.1014355	370	64
C15orf61	-0.069452144	0.181928437	0.277283936	370	371
C15orf62	0.031154639	0.549705841	0.652247752	370	371
C15orf63	0.049205363	0.344589139	0.45705092	370	371
C16orf11	-0.103401463	0.046561223	0.092362112	370	57
C16orf13	-0.05947875	0.253126768	0.35948043	370	371
C16orf3	0.035422033	0.496385638	0.603281765	370	328
C16orf42	-0.098924811	0.056953391	0.108857858	370	371
C16orf45	0.233439997	5.52E-06	4.06E-05	370	371
C16orf46	0.260008239	3.80E-07	3.89E-06	370	371
C16orf48	-0.051468157	0.322831089	0.434514834	370	371
C16orf52	0.223544787	1.38E-05	9.09E-05	370	371
C16orf53	-0.214820253	3.01E-05	0.000180468	370	371
C16orf54	0.096659526	0.062904144	0.117912717	370	371
C16orf55	-0.141627436	0.00628522	0.017470929	370	371
C16orf57	-0.033161873	0.52427955	0.629160725	370	371
C16orf58	0.127942591	0.013656434	0.033341112	370	371
C16orf59	-0.404285574	5.08E-16	7.90E-14	370	371
C16orf5	0.017887053	0.731302206	0.803408103	370	371
C16orf61	-0.081181209	0.118532881	0.19657343	370	371
C16orf62	0.020632875	0.692017747	0.772475909	370	371
C16orf63	0.040322301	0.438720006	0.549213269	370	371
C16orf68	-0.119276025	0.021568922	0.04877921	370	371
C16orf70	0.424784994	1.10E-17	2.80E-15	370	371
C16orf71	-0.068593598	0.187402994	0.283825639	370	370
C16orf72	0.034910136	0.502633436	0.60946917	370	371
C16orf73	0.043751878	0.40075177	0.51273372	370	241
C16orf74	-0.333627609	4.27E-11	1.29E-09	370	367
C16orf75	-0.342827318	1.14E-11	4.00E-10	370	371
C16orf78	0.049800565	0.33877758	0.45108844	370	4
C16orf79	-0.295741768	6.34E-09	1.05E-07	370	370
C16orf7	-0.11342635	0.028930854	0.062248673	370	371
C16orf80	0.092919674	0.073842352	0.133946837	370	371
C16orf81	-0.148190528	0.004229347	0.01249178	370	156
C16orf82	0.003400549	0.947952365	0.96367337	370	9
C16orf86	0.110198793	0.03384762	0.070995187	370	371
C16orf87	0.165680804	0.001361786	0.004747898	370	371
C16orf88	-0.198625348	0.00011748	0.000590276	370	371
C16orf89	-0.127635848	0.013885415	0.03381491	370	333
C16orf90	-0.075285059	0.147825837	0.234539205	370	36
C16orf91	-0.058386714	0.261960354	0.369052696	370	371
C16orf92	0.064296804	0.216628276	0.318170785	370	54
C16orf93	-0.360274611	8.20E-13	3.99E-11	370	369
C17orf100	0.161918607	0.001754499	0.005869544	370	371
C17orf101	0.072911077	0.161066584	0.251319811	370	371
C17orf102	-0.013040525	0.80232343	0.857550693	370	83
C17orf103	0.121550688	0.019179624	0.044224129	370	371
C17orf104	-0.040926207	0.431888777	0.542434007	370	367
C17orf105	0.043229904	0.406400219	0.51816353	370	29
C17orf106	0.049160484	0.345029888	0.457422335	370	371
C17orf107	0.026798732	0.606881073	0.702474275	370	371
C17orf108	0.163968262	0.00152928	0.005229372	370	371
C17orf28	-0.235026608	4.74E-06	3.55E-05	370	371
C17orf37	-0.134026426	0.009752305	0.025228598	370	371
C17orf39	0.178946323	0.000533966	0.002139946	370	371
C17orf42	-0.16904056	0.00108113	0.003906817	370	371
C17orf44	0.163194641	0.001610971	0.005467423	370	371
C17orf46	-0.158754745	0.002162287	0.007003509	370	237
C17orf47	-0.079355839	0.127072018	0.207485349	370	333
C17orf48	0.184003314	0.000367116	0.001556913	370	371
C17orf49	0.001409749	0.978410234	0.984836736	370	371
C17orf50	-0.236802336	4.00E-06	3.06E-05	370	114
C17orf51	-0.025645134	0.622454783	0.715594909	370	370
C17orf53	-0.393193222	3.63E-15	4.00E-13	370	371
C17orf54	0.0653267	0.209342169	0.309508941	370	86
C17orf55	-0.022874393	0.660543714	0.747393188	370	371
C17orf56	-0.189920875	0.000233846	0.001056869	370	371
C17orf57	0.004774209	0.926977731	0.948546426	370	366
C17orf58	0.047534768	0.361236839	0.473457915	370	371
C17orf59	-0.010809052	0.835618975	0.8827828	370	371
C17orf60	-0.068267292	0.189515156	0.286089334	370	369
C17orf61	0.067305671	0.195841212	0.293592342	370	371
C17orf62	-0.160127162	0.0019758	0.006495551	370	371
C17orf63	-0.32021514	2.72E-10	6.54E-09	370	371
C17orf64	-0.133015426	0.010322966	0.026440489	370	175
C17orf65	-0.255308178	6.23E-07	6.06E-06	370	371
C17orf66	-0.051646795	0.321152233	0.43272036	370	186
C17orf67	0.014337885	0.783124639	0.843500969	370	370
C17orf68	0.057094125	0.272687519	0.380425822	370	371
C17orf69	-0.286089159	2.03E-08	2.92E-07	370	363
C17orf70	-0.155738705	0.00262981	0.008285794	370	371
C17orf71	-0.113033199	0.029494975	0.063271119	370	371
[truncated: 17,924 more rows]
